# Supplementary material for: Single-cell profiling of GP2-enriched pancreatic progenitors to simultaneously create acinar, ductal, and endocrine organoids
Source: Theranostics. 2023 Mar 21;13(6):1949–73. doi: 10.7150/thno.78323 (PMC10091881; doi:10.7150/thno.78323)
Supplement: Supplementary file 2 — Supplementary table 6. [file thnov13p1949s2.xlsx]

## Sheet: PP differentiation
New pancreatic progenitor differentiation protocol
								Basal media
		Compound	Company	Cat. Nr.	Final conc.			Compound	Company	Cat. Nr.	Final conc.
Stage 1a	day 0	Basal medium: BE1 + 0.1% BSA						BE1 + 0.1% / 0.5% BSA
		Activin A	Peprotech	120-14	100 ng/mL			MCDB 131	Thermo	10372-019	1 L
		CHIR99021	axon medchem BV	1386	2 µM			Glucose	Sigma	G7528	0,8 g/L
								Soudium Bicarbonate	Sigma	S-5761	1,174 g/L
Stage 1b	day 1, 2	Basal medium: BE1 + 0.1% BSA						BSA	biophyll	68700	1 g/L (0.1%) / 5 g/L (0,5%)
		Activin A	Peprotech	120-14	100 ng/mL			Pen/Strep (100x)	Sigma	P4333	0.01
		FGF2	R&D	233-FB	5 ng/mL			Glutamax (100x)	Gibco	35050-038	0.01
Definitive endoderm on day 3
								BE3 + 2% BSA
Stage 2	day 3, 4, 5	Basal medium: BE1 + 0.5% BSA						MCDB 131	Thermo	10372-019	1 L
		FGF10	R&D	345-FG-025/CF	50 ng/ml			Glucose	Sigma	G7528	0.44 g/L
		Wnt3a	Peprotech	315-20	3 ng/ml			Soudium Bicarbonate	Sigma	5761	1.754 g/L
		vitamin C	Sigma	A454	0.25 mM			BSA	biophyll	68700	20 g/L
								Vitamin C	Sigma	A454	44 mg/L
Gut tube endoderm on day 6								ITS-X	Thermo	51500056	5 ml/L
								Pen/Strep (100x)	Sigma	P4333	0.01
Stage 3	day 6, 7, 8	Basal medium: BE3 + 2% BSA						Glutamax (100x)	Gibco	35050-038	0.01
		noggin	Peprotech	250-38	50 ng/mL
		SANT-1	Sigma Aldrich	S4572	0.25 µM
		retinoic acid	Sigma	R2625	1 µM
		glucose	Sigma	G7528	16 mM
		Indolactam V	Stemcell	72312	500 nM
Pancreatic endoderm on day 9
Stage 4	day 9, 10, 11, 12	Basal medium: BE3 + 2% BSA
		LDN-193189	Sigma	SML0559	200 nM
		EGF	R&D	236-EG	100 ng/mL
		nicotinamide	Sigma	N0636	10 mM
		Indolactam V	Stemcell	72312	500 nM
		glucose	Sigma	G7528	16 mM
		SANT-1	Sigma Aldrich	S4572	0.25 µM
Pancreatic progenitors on day 13
