# Supplementary material for: Single-cell profiling of GP2-enriched pancreatic progenitors to simultaneously create acinar, ductal, and endocrine organoids
Source: Theranostics. 2023 Mar 21;13(6):1949–73. doi: 10.7150/thno.78323 (PMC10091881; doi:10.7150/thno.78323)
Supplement: Supplementary file 3 — Supplementary table 7. [file thnov13p1949s3.xlsx]

## Sheet: New PPs
Cluster	Names	Scores	log fold change	p-value	adjusted p-value
Progenitors 1	DLK1	49.3253	1.71937	0	0
Progenitors 1	MEST	49.2524	2.03471	0	0
Progenitors 1	SPINK1	46.8949	2.31565	0	0
Progenitors 1	CPA1	44.5845	3.37964	1.00158e-284	4.45822e-281
Progenitors 1	CPA2	44.5638	2.88468	1.35729e-305	7.55195e-302
Progenitors 1	NFE2L3	40.746	2.22295	1.23822e-261	4.59298e-258
Progenitors 1	PRSS1	35.3339	3.16243	1.59715e-201	3.23148e-198
Progenitors 1	BTG1	34.7818	1.08571	6.45452e-224	2.05217e-220
Progenitors 1	CGA	34.6058	2.97777	2.86993e-203	6.38732e-200
Progenitors 1	CDH1	34.2451	0.967195	6.66017e-221	1.64699e-217
Progenitors 1	SPINT2	34.2276	0.681356	4.44433e-221	1.23641e-217
Progenitors 1	ECE1	33.2859	1.34264	1.54201e-199	2.85992e-196
Progenitors 1	XBP1	33.2271	1.40271	4.23466e-195	7.24974e-192
Progenitors 1	BTG2	31.5953	1.28698	2.16379e-183	3.43981e-180
Progenitors 1	MEG3	31.106	1.6043	1.87294e-176	2.77894e-173
Progenitors 1	RBPJ	30.3916	0.956822	2.64691e-175	3.68186e-172
Progenitors 1	F3	29.5543	1.38896	6.71881e-166	8.79611e-163
Progenitors 1	AMBP	29.3867	1.44483	5.74576e-161	7.10431e-158
Progenitors 1	BTBD3	29.3596	1.31045	5.73718e-159	6.72035e-156
Progenitors 1	CDH10	29.013	1.98216	1.0061e-152	1.11959e-149
Progenitors 1	SERPINB6	27.6321	1.36589	1.56113e-142	1.38978e-139
Progenitors 1	APLP2	27.0697	0.609297	2.32894e-147	2.46824e-144
Progenitors 1	CLMN	26.763	1.69475	2.85816e-134	2.19349e-131
Progenitors 1	PDX1	26.4853	0.808246	4.1177e-139	3.3942e-136
Progenitors 1	KIRREL2	26.2768	1.5591	1.40123e-130	1.03952e-127
Progenitors 1	PDGFA	25.3311	1.23828	1.01826e-123	7.08203e-121
Progenitors 1	RAMP1	25.0126	1.41445	1.07838e-120	7.05896e-118
Progenitors 1	UGDH	24.2777	0.922808	9.05473e-117	5.75778e-114
Progenitors 1	PTF1A	24.2677	1.78292	1.26049e-113	7.38251e-111
Progenitors 1	DLL1	24.1125	1.42364	6.87443e-113	3.92301e-110
Progenitors 1	TMED10	24.0585	0.633975	1.41002e-115	8.48145e-113
Progenitors 1	AQP3	23.8781	1.98859	1.46712e-108	7.96394e-106
Progenitors 1	SLC38A3	23.121	2.10965	1.40487e-102	6.6525e-100
Progenitors 1	HSPA5	22.8498	0.618439	6.65301e-106	3.29043e-103
Progenitors 1	SLC16A12	22.7084	2.43888	8.12884e-99	3.47914e-96
Progenitors 1	NEAT1	22.6754	0.93641	4.66813e-104	2.25856e-101
Progenitors 1	APOC1	22.565	1.2363	7.7732e-100	3.46001e-97
Progenitors 1	GP2	22.5113	1.59523	4.3331e-100	1.96811e-97
Progenitors 1	STXBP5	22.2888	1.36055	2.98417e-98	1.25312e-95
Progenitors 1	SELENOK	22.069	0.600753	6.21765e-99	2.71333e-96
Progenitors 1	LARGE1	21.995	1.07654	7.72107e-97	3.18223e-94
Progenitors 1	MACC1	21.9851	1.08665	9.32864e-97	3.77487e-94
Progenitors 1	LMO3	21.5082	2.6999	2.24701e-89	7.81398e-87
Progenitors 1	SELENOW	21.4083	0.46053	4.88187e-95	1.9402e-92
Progenitors 1	SPTBN1	21.3883	0.65988	7.98997e-94	3.06594e-91
Progenitors 1	PDIA6	21.2844	0.440054	3.88395e-94	1.51651e-91
Progenitors 1	GCNT1	21.0639	1.35464	5.3592e-89	1.80719e-86
Progenitors 1	MALAT1	21.0223	0.554185	6.80322e-93	2.52354e-90
Progenitors 1	LSAMP	20.7829	1.54163	2.46615e-86	7.5187e-84
Progenitors 1	CD63	20.6139	0.383853	2.28282e-88	7.58305e-86
Progenitors 1	BCAT1	20.5242	1.38772	2.44996e-84	7.17453e-82
Progenitors 1	ACADVL	20.507	0.814963	1.13874e-85	3.42483e-83
Progenitors 1	IGF2-1	20.446	1.03857	1.14154e-87	3.68205e-85
Progenitors 1	GATM	20.3702	1.56747	7.29272e-83	2.08086e-80
Progenitors 1	TSHZ2	20.0878	1.00564	1.7039e-82	4.74026e-80
Progenitors 1	OSTC	20.0175	0.477727	1.02357e-82	2.88361e-80
Progenitors 1	TM4SF4	19.932	1.21751	9.2118e-81	2.38393e-78
Progenitors 1	CMTM8	19.7571	0.710313	8.69006e-81	2.27782e-78
Progenitors 1	PSMB1	19.7404	0.377475	8.69946e-81	2.27782e-78
Progenitors 1	CLU	19.606	0.507566	1.89405e-81	5.2042e-79
Progenitors 1	PPIB	19.5856	0.43632	1.34075e-79	3.35278e-77
Progenitors 1	VAMP8	19.5224	0.725809	6.25842e-79	1.49771e-76
Progenitors 1	NKX6-1	19.5087	0.847911	3.80832e-79	9.31406e-77
Progenitors 1	SPATA13	19.4775	1.21703	2.02466e-77	4.69383e-75
Progenitors 1	FOXA3	19.1243	1.01374	2.95819e-75	6.65024e-73
Progenitors 1	SERPINF1	19.0467	0.985314	9.85461e-75	2.19324e-72
Progenitors 1	PLD3	18.9313	0.477162	1.40064e-75	3.18089e-73
Progenitors 1	CANX	18.8252	0.501472	2.83513e-74	6.18615e-72
Progenitors 1	CLDN3	18.7706	0.689585	1.35491e-73	2.8995e-71
Progenitors 1	CXCL12	18.7152	2.34606	1.69696e-70	3.25582e-68
Progenitors 1	DNAJB9	18.6958	1.11539	1.77088e-71	3.58297e-69
Progenitors 1	MYDGF	18.5994	0.595468	5.64735e-72	1.15309e-69
Progenitors 1	PDE3B	18.4443	1.13491	1.53869e-70	3.00395e-68
Progenitors 1	SEC61B	18.4174	0.379581	1.01549e-70	2.01792e-68
Progenitors 1	CELA3A	18.3708	3.22193	1.11179e-67	1.91813e-65
Progenitors 1	XRCC4	18.2247	1.07969	8.25058e-69	1.48085e-66
Progenitors 1	FNDC3B	18.1948	0.711432	2.1308e-69	3.91926e-67
Progenitors 1	SSR2	18.191	0.40087	6.42663e-70	1.20194e-67
Progenitors 1	TC2N	18.1296	1.66596	4.94559e-67	8.27587e-65
Progenitors 1	GCA	18.1098	0.635947	5.26352e-69	9.52397e-67
Progenitors 1	MYLIP	18.0315	1.13539	3.21127e-67	5.45573e-65
Progenitors 1	SERINC5	18.0276	0.596314	1.23483e-68	2.19859e-66
Progenitors 1	SYNE1	17.9232	1.00506	9.57163e-67	1.58975e-64
Progenitors 1	SSR4	17.8971	0.394717	9.18193e-68	1.60908e-65
Progenitors 1	SEC11C	17.8385	0.565629	9.72606e-68	1.69112e-65
Progenitors 1	YBX3	17.8339	0.578916	3.45362e-67	5.82302e-65
Progenitors 1	STK38L	17.7635	0.858863	7.49259e-66	1.21719e-63
Progenitors 1	ZFHX3	17.7424	0.704537	3.34824e-66	5.4793e-64
Progenitors 1	MAPRE2	17.5538	1.02908	3.34643e-64	5.24494e-62
Progenitors 1	ELMO1	17.5048	0.91774	2.65398e-64	4.18915e-62
Progenitors 1	TMED9	17.4891	0.431187	5.59024e-65	8.95082e-63
Progenitors 1	IGFBP3	17.4232	1.18901	7.8777e-64	1.21754e-61
Progenitors 1	KCTD16	17.2145	0.850465	9.66707e-63	1.47363e-60
Progenitors 1	ZFP36L2	17.1648	0.625388	5.8765e-63	9.01982e-61
Progenitors 1	NR5A2	17.1414	1.10305	1.65098e-61	2.41738e-59
Progenitors 1	FAM126A	17.116	0.913736	3.59077e-61	5.0902e-59
Progenitors 1	CSGALNACT1	17.0585	1.34505	9.96924e-61	1.38672e-58
Progenitors 1	UCHL1	17.0439	0.562899	1.56724e-61	2.30997e-59
Progenitors 1	PSMD11	17.014	0.529823	1.89598e-61	2.74006e-59
Progenitors 1	WFDC2	16.9577	0.530564	1.3599e-61	2.01772e-59
Progenitors 1	PSAP	16.9285	0.42491	3.36261e-61	4.79733e-59
Progenitors 1	LGR4	16.882	0.690214	1.62529e-60	2.23287e-58
Progenitors 1	CLDN7	16.8049	0.4724	1.61146e-60	2.22761e-58
Progenitors 1	CCDC141	16.796	0.845213	1.15908e-59	1.52641e-57
Progenitors 1	SLC22A31	16.7019	1.52795	4.11106e-58	5.11149e-56
Progenitors 1	TTN	16.5973	0.800795	1.03465e-58	1.3234e-56
Progenitors 1	MGST1	16.5584	0.703628	4.33013e-58	5.35396e-56
Progenitors 1	HSP90B1	16.503	0.416446	9.08035e-59	1.17495e-56
Progenitors 1	SMIM14	16.4995	0.625715	3.89735e-58	4.873e-56
Progenitors 1	PLIN2	16.4933	0.956101	2.45146e-57	2.91763e-55
Progenitors 1	GPRC5C	16.4574	0.508163	5.11877e-58	6.25952e-56
Progenitors 1	DIO3	16.4013	1.8494	4.40087e-56	4.89729e-54
Progenitors 1	WIPI1	16.346	0.90699	1.30213e-56	1.49382e-54
Progenitors 1	TMEM167A	16.3289	0.444694	3.54294e-57	4.17204e-55
Progenitors 1	FBXO2	16.3202	0.874527	1.6853e-56	1.90397e-54
Progenitors 1	PRSS2	16.302	2.325	3.07643e-55	3.31698e-53
Progenitors 1	PSMD7	16.2366	0.407173	1.642e-56	1.86451e-54
Progenitors 1	HLA-A	16.2328	0.512251	2.95043e-56	3.29974e-54
Progenitors 1	PLD1	16.2	1.0363	1.6182e-55	1.75682e-53
Progenitors 1	SPCS2	16.1943	0.38591	2.60535e-56	2.92852e-54
Progenitors 1	CD99	16.0975	0.311669	5.14165e-56	5.69316e-54
Progenitors 1	SPCS3	16.0697	0.513661	3.08508e-55	3.31698e-53
Progenitors 1	NORAD	16.0313	0.519613	4.2184e-55	4.49209e-53
Progenitors 1	PPP1R3C	15.9969	1.73364	9.19758e-54	9.47691e-52
Progenitors 1	TRAM1	15.9245	0.517236	2.49191e-54	2.61603e-52
Progenitors 1	UBE2H	15.9004	0.54346	2.47659e-54	2.61227e-52
Progenitors 1	JAG1	15.7814	0.579023	7.75784e-54	8.03062e-52
Progenitors 1	POLR2C	15.7229	0.619499	7.8046e-53	7.7892e-51
Progenitors 1	ANGPT2	15.6262	1.00419	3.52492e-52	3.44082e-50
Progenitors 1	HM13	15.5905	0.549918	3.89144e-52	3.78201e-50
Progenitors 1	PERP	15.5037	0.395538	5.15675e-52	4.94692e-50
Progenitors 1	B2M	15.4677	0.461016	9.15554e-52	8.63414e-50
Progenitors 1	MIR22HG	15.458	1.02971	6.63653e-51	6.12874e-49
Progenitors 1	VCAN	15.4509	0.624979	5.61128e-52	5.35985e-50
Progenitors 1	HLA-C	15.4219	0.545876	3.01755e-51	2.82179e-49
Progenitors 1	RTL1	15.2959	1.82024	1.70954e-49	1.50386e-47
Progenitors 1	SLC26A3	15.2678	2.82774	6.73337e-49	5.78602e-47
Progenitors 1	TFPI	15.2026	1.29367	2.66816e-49	2.33789e-47
Progenitors 1	P4HB	15.1456	0.413575	1.19038e-49	1.05131e-47
Progenitors 1	C3orf52	15.1364	0.983363	5.14461e-49	4.43792e-47
Progenitors 1	SELENOS	15.1125	0.486292	2.89049e-49	2.51292e-47
Progenitors 1	PRKAR1A	14.9785	0.49327	1.60229e-48	1.3663e-46
Progenitors 1	PSMA1	14.9212	0.382387	2.73694e-48	2.32494e-46
Progenitors 1	SULF1	14.9123	1.60872	2.03963e-47	1.71298e-45
Progenitors 1	AC092691.1	14.7982	2.18701	2.0007e-46	1.63705e-44
Progenitors 1	MTUS1	14.7662	1.12237	9.41021e-47	7.7568e-45
Progenitors 1	GNG5	14.6782	0.305385	4.40882e-47	3.68882e-45
Progenitors 1	ERP27	14.6265	1.94115	1.65563e-45	1.32546e-43
Progenitors 1	NQO1	14.6095	1.6886	2.10252e-45	1.6712e-43
Progenitors 1	CD24	14.4347	0.305961	4.46038e-46	3.623e-44
Progenitors 1	FBXO25	14.4273	0.761029	5.44821e-45	4.28464e-43
Progenitors 1	SARAF	14.3648	0.356132	3.32165e-45	2.63084e-43
Progenitors 1	DNAJC3	14.3631	0.597037	8.89544e-45	6.97102e-43
Progenitors 1	PROX1	14.3349	0.465401	4.8537e-45	3.83063e-43
Progenitors 1	QSOX1	14.2339	0.540703	2.97915e-44	2.32646e-42
Progenitors 1	PKDCC	14.2089	0.565619	3.91958e-44	3.03952e-42
Progenitors 1	SQSTM1	14.0636	0.534264	2.99506e-43	2.22936e-41
Progenitors 1	GATA4	14.0601	0.740123	4.45678e-43	3.29535e-41
Progenitors 1	CKAP4	14.0564	0.417262	2.48396e-43	1.85513e-41
Progenitors 1	NECTIN3	14.0505	0.724185	5.06065e-43	3.71716e-41
Progenitors 1	AC007938.3	14.047	1.54236	1.7894e-42	1.29723e-40
Progenitors 1	TENT5C	13.9928	1.22646	2.42712e-42	1.73135e-40
Progenitors 1	DDOST	13.9889	0.350238	4.61281e-43	3.39943e-41
Progenitors 1	HLA-B	13.9391	0.589899	1.88194e-42	1.35988e-40
Progenitors 1	FKBP2	13.8975	0.388353	2.28556e-42	1.63561e-40
Progenitors 1	VIL1	13.8815	0.674702	3.89358e-42	2.75973e-40
Progenitors 1	CBX3	13.8529	0.32571	2.45261e-42	1.74394e-40
Progenitors 1	CST3	13.689	0.326603	2.38118e-41	1.63566e-39
Progenitors 1	GPRIN3	13.6864	0.823659	6.61879e-41	4.47744e-39
Progenitors 1	OS9	13.5646	0.462044	1.99931e-40	1.32826e-38
Progenitors 1	HAPLN1	13.4398	1.40464	3.04389e-39	1.89232e-37
Progenitors 1	TMED2	13.4315	0.396354	1.00482e-39	6.5199e-38
Progenitors 1	GFRA3	13.4238	1.11905	2.67059e-39	1.68376e-37
Progenitors 1	CTSD	13.4052	0.479236	1.59623e-39	1.01793e-37
Progenitors 1	BDNF	13.3095	1.00128	8.66212e-39	5.34028e-37
Progenitors 1	HMCN1	13.3016	2.11844	2.9188e-38	1.76524e-36
Progenitors 1	RHOU	13.2668	0.692387	1.04729e-38	6.4388e-37
Progenitors 1	EVA1A	13.1748	1.57849	8.36491e-38	4.99114e-36
Progenitors 1	SSR3	13.0702	0.403376	1.00343e-37	5.9553e-36
Progenitors 1	SELENOP	13.0687	0.530674	1.0099e-37	5.97773e-36
Progenitors 1	APOM	13.0229	1.21429	4.39196e-37	2.50635e-35
Progenitors 1	PDIA3	13.0149	0.308613	1.26405e-37	7.46225e-36
Progenitors 1	LMAN2	13.0056	0.387078	1.96473e-37	1.15071e-35
Progenitors 1	SOD1	12.9533	0.292893	3.35831e-37	1.94642e-35
Progenitors 1	GABARAPL1	12.9531	0.511004	3.77073e-37	2.17413e-35
Progenitors 1	MTTP	12.9096	1.38599	1.78882e-36	9.92815e-35
Progenitors 1	CELA3B	12.7658	3.06128	2.11718e-35	1.12073e-33
Progenitors 1	MECOM	12.7588	0.699018	4.14897e-36	2.27999e-34
Progenitors 1	IL32	12.7537	1.90142	1.76682e-35	9.42982e-34
Progenitors 1	DOK4	12.5923	0.918528	5.57067e-35	2.87658e-33
Progenitors 1	SLC7A2	12.5649	0.904389	6.6795e-35	3.44118e-33
Progenitors 1	MGST2	12.5421	0.565791	6.99778e-35	3.59683e-33
Progenitors 1	CLIC1	12.5399	0.3284	5.03454e-35	2.61186e-33
Progenitors 1	AC060780.1	12.4835	0.825485	1.69718e-34	8.60422e-33
Progenitors 1	ALDH3A2	12.4825	0.632192	1.34448e-34	6.8788e-33
Progenitors 1	FAM162A	12.4548	0.494354	1.63814e-34	8.32382e-33
Progenitors 1	NDFIP1	12.4332	0.389854	1.51727e-34	7.72734e-33
Progenitors 1	SPOCK1	12.3713	1.29105	8.85201e-34	4.35864e-32
Progenitors 1	PSMD13	12.3376	0.432914	6.13727e-34	3.04891e-32
Progenitors 1	NDUFA4	12.3174	0.212617	3.36758e-34	1.68047e-32
Progenitors 1	CD164	12.294	0.34701	8.79987e-34	4.34257e-32
Progenitors 1	TM9SF3	12.2893	0.355193	9.82961e-34	4.81867e-32
Progenitors 1	KDELR1	12.2407	0.246663	1.00119e-33	4.89724e-32
Progenitors 1	PSMC1	12.2068	0.36279	2.77494e-33	1.33389e-31
Progenitors 1	LAPTM4B	12.1507	0.376166	3.41787e-33	1.63236e-31
Progenitors 1	TPT1	12.11	0.139147	3.78955e-33	1.806e-31
Progenitors 1	ETS2	12.1053	0.673996	1.06861e-32	4.96513e-31
Progenitors 1	KDELR3	12.0727	0.85627	1.99797e-32	9.16843e-31
Progenitors 1	INHA	12.0691	1.56826	3.52091e-32	1.58626e-30
Progenitors 1	RAB11FIP1	12.056	0.502634	1.6358e-32	7.53756e-31
Progenitors 1	HTATIP2	12.054	0.833015	2.57209e-32	1.17064e-30
Progenitors 1	TIMP1	12.0205	0.554735	2.42663e-32	1.1067e-30
Progenitors 1	CBLL1	12.0085	0.723379	3.51758e-32	1.58626e-30
Progenitors 1	EXT1	11.9662	0.532408	4.45192e-32	1.9936e-30
Progenitors 1	TCF7L2	11.9632	0.404617	3.88562e-32	1.74704e-30
Progenitors 1	TMOD1	11.9358	1.08985	7.22012e-32	3.18831e-30
Progenitors 1	CCNC	11.9265	0.404476	7.01492e-32	3.11004e-30
Progenitors 1	CARMIL1	11.9018	0.564497	9.98453e-32	4.38295e-30
Progenitors 1	HPN	11.8911	0.660779	1.29195e-31	5.61593e-30
Progenitors 1	STAT1	11.8418	0.536856	1.66738e-31	7.21971e-30
Progenitors 1	POMP	11.8292	0.252307	1.58782e-31	6.88859e-30
Progenitors 1	PSMC2	11.8272	0.461236	2.31161e-31	9.9511e-30
Progenitors 1	AGTR1	11.8257	0.979683	3.17163e-31	1.35746e-29
Progenitors 1	HERPUD1	11.7725	0.599208	5.16316e-31	2.19296e-29
Progenitors 1	KDELR2	11.7321	0.374422	6.10192e-31	2.56234e-29
Progenitors 1	ADD3	11.6642	0.594221	1.59732e-30	6.511e-29
Progenitors 1	ATP6V0E1	11.6625	0.292658	1.22043e-30	5.0114e-29
Progenitors 1	MEG8	11.5713	1.35941	7.16306e-30	2.8519e-28
Progenitors 1	CLPS	11.5547	3.38973	1.58556e-29	6.21272e-28
Progenitors 1	MAML3	11.5064	0.555513	8.36236e-30	3.31752e-28
Progenitors 1	AC048341.1	11.4909	1.23509	1.62572e-29	6.35888e-28
Progenitors 1	PRKCQ	11.4815	1.17859	1.67082e-29	6.51238e-28
Progenitors 1	CTBS	11.4599	0.741159	1.6505e-29	6.44447e-28
Progenitors 1	RGS3	11.3921	0.562322	2.92449e-29	1.12803e-27
Progenitors 1	MPV17L	11.3624	0.956824	5.44372e-29	2.07814e-27
Progenitors 1	CLDN18	11.308	2.22628	1.66857e-28	6.1687e-27
Progenitors 1	ERLEC1	11.2953	0.387939	7.40797e-29	2.80872e-27
Progenitors 1	SERPINF2	11.2828	0.929416	1.13577e-28	4.23412e-27
Progenitors 1	RNF181	11.2238	0.369916	1.58656e-28	5.87529e-27
Progenitors 1	ALG2	11.1959	0.574126	2.54769e-28	9.37215e-27
Progenitors 1	KLHDC10	11.1509	0.631491	4.0967e-28	1.48981e-26
Progenitors 1	DEPTOR	11.1336	0.955682	6.26242e-28	2.24801e-26
Progenitors 1	SEC61G	11.1289	0.25278	4.47421e-28	1.62179e-26
Progenitors 1	TMCO1	11.1189	0.249006	4.04167e-28	1.4722e-26
Progenitors 1	FTX	11.0969	0.477674	6.42269e-28	2.30183e-26
Progenitors 1	MANF	11.0871	0.399891	7.07969e-28	2.52914e-26
Progenitors 1	TMEM59	11.0062	0.279618	1.33249e-27	4.6924e-26
Progenitors 1	DIO3OS	10.9787	1.34253	3.71555e-27	1.27613e-25
Progenitors 1	PLA2G12B	10.9725	1.13057	3.69916e-27	1.27247e-25
Progenitors 1	AL355376.1	10.9626	3.51708	7.66193e-27	2.59549e-25
Progenitors 1	AC025164.1	10.9338	1.12675	4.52333e-27	1.54641e-25
Progenitors 1	CHPF	10.9314	0.503445	4.15936e-27	1.42416e-25
Progenitors 1	PRDX4	10.8866	0.330815	5.79438e-27	1.97186e-25
Progenitors 1	SIM1	10.8842	1.00675	7.67557e-27	2.59616e-25
Progenitors 1	UFM1	10.8275	0.386756	1.10366e-26	3.6937e-25
Progenitors 1	BST2	10.8225	1.66088	2.10737e-26	6.97942e-25
Progenitors 1	YWHAZ	10.8203	0.222951	9.47527e-27	3.19034e-25
Progenitors 1	SAMD5	10.7866	0.578662	1.65386e-26	5.51024e-25
Progenitors 1	CEBPB	10.7657	0.717201	2.42181e-26	7.98516e-25
Progenitors 1	MIR193BHG	10.733	1.1619	4.23479e-26	1.38806e-24
Progenitors 1	STIM2	10.7002	0.715098	4.82112e-26	1.57099e-24
Progenitors 1	SLC2A14	10.691	2.08822	9.00098e-26	2.87412e-24
Progenitors 1	TNFRSF12A	10.6231	0.383935	6.67647e-26	2.14418e-24
Progenitors 1	SEL1L3	10.6196	0.79579	1.18674e-25	3.76242e-24
Progenitors 1	NUCB2	10.6075	0.392759	1.02413e-25	3.2515e-24
Progenitors 1	UBXN4	10.6055	0.274053	9.75477e-26	3.10146e-24
Progenitors 1	TUBB2A	10.5985	0.528992	1.24577e-25	3.94394e-24
Progenitors 1	VAMP5	10.5921	1.03011	1.70814e-25	5.32441e-24
Progenitors 1	FOXQ1	10.5712	1.56624	2.43111e-25	7.51483e-24
Progenitors 1	CTNND1	10.5554	0.321838	1.57148e-25	4.91912e-24
Progenitors 1	ERP44	10.5296	0.407047	2.37031e-25	7.34729e-24
Progenitors 1	TFF3	10.525	0.921459	3.09666e-25	9.5324e-24
Progenitors 1	COBLL1	10.4855	0.581757	4.06492e-25	1.24441e-23
Progenitors 1	PFKFB4	10.4817	0.826118	4.61159e-25	1.4079e-23
Progenitors 1	EIF1B	10.4459	0.244833	4.63259e-25	1.41237e-23
Progenitors 1	NBEAL2	10.4243	0.62392	7.66699e-25	2.30902e-23
Progenitors 1	PLCL1	10.4213	0.665124	7.38366e-25	2.22972e-23
Progenitors 1	CTSL	10.3932	0.510543	1.01088e-24	3.02802e-23
Progenitors 1	CCDC68	10.3595	0.790948	1.58382e-24	4.68743e-23
Progenitors 1	PIK3R1	10.3564	0.462694	1.38542e-24	4.1112e-23
Progenitors 1	EGFR	10.3228	0.623918	2.11119e-24	6.19877e-23
Progenitors 1	IFITM3	10.2602	0.423663	3.2771e-24	9.50915e-23
Progenitors 1	H1F0	10.2385	0.388162	3.8802e-24	1.12299e-22
Progenitors 1	CCPG1	10.2303	0.495521	4.86701e-24	1.40676e-22
Progenitors 1	GOLT1A	10.2036	0.952411	7.51252e-24	2.1574e-22
Progenitors 1	RORA	10.1806	0.660444	8.28188e-24	2.36917e-22
Progenitors 1	ERRFI1	10.176	0.564341	9.07417e-24	2.58585e-22
Progenitors 1	PNRC1	10.1454	0.296887	8.56049e-24	2.44573e-22
Progenitors 1	APP	10.1271	0.273233	1.08841e-23	3.08188e-22
Progenitors 1	CADM1	10.1229	0.331112	1.1405e-23	3.22528e-22
Progenitors 1	NFE2L2	10.1128	0.420654	1.42193e-23	3.99578e-22
Progenitors 1	REX1BD	10.101	0.352329	1.67608e-23	4.6863e-22
Progenitors 1	DTNA	10.079	0.691704	2.22403e-23	6.16413e-22
Progenitors 1	PRDX1	10.0759	0.230247	1.64324e-23	4.60026e-22
Progenitors 1	LMAN1	10.0678	0.316141	2.28067e-23	6.30542e-22
Progenitors 1	PSMB4	10.0601	0.296139	2.38359e-23	6.58177e-22
Progenitors 1	ISG20	10.0578	2.15566	4.33574e-23	1.18838e-21
Progenitors 1	COL21A1	10.0565	0.619815	2.7603e-23	7.60313e-22
Progenitors 1	SPOCK2	10.0553	1.21678	3.51235e-23	9.66266e-22
Progenitors 1	CIRBP	10.0458	0.187602	2.2761e-23	6.3006e-22
Progenitors 2	TTYH1	27.8957	0.97858	2.55486e-157	5.68609e-153
Progenitors 2	COL2A1	26.8866	1.03371	1.68373e-145	1.87366e-141
Progenitors 2	CALD1	26.6027	0.928372	1.89463e-143	1.40556e-139
Progenitors 2	RPL41	26.0567	0.266032	6.05193e-139	3.3673e-135
Progenitors 2	HNRNPA1	25.4631	0.537838	5.19784e-133	2.31366e-129
Progenitors 2	GMNN	24.6589	1.10972	2.86985e-123	1.06452e-119
Progenitors 2	RPL23A	24.346	0.310531	1.29646e-122	4.12201e-119
Progenitors 2	RPL35	23.2963	0.30442	5.47253e-113	1.52246e-109
Progenitors 2	IGF2-1	22.5267	1.16377	8.2126e-106	2.03088e-102
Progenitors 2	CNN3	22.4646	0.571202	1.15166e-105	2.56313e-102
Progenitors 2	SLC4A4	22.4464	0.801845	1.65001e-105	3.33841e-102
Progenitors 2	NUCKS1	22.2827	0.595598	1.09939e-102	2.039e-99
Progenitors 2	MPZ	22.1866	1.60252	4.08699e-100	6.49715e-97
Progenitors 2	CCND1	21.4062	0.935304	1.91285e-96	2.50426e-93
Progenitors 2	NPM1	21.3234	0.32988	7.50879e-96	9.2842e-93
Progenitors 2	NASP	21.2782	0.659837	3.37943e-94	3.76063e-91
Progenitors 2	TMSB15A	21.2682	1.16628	1.00722e-93	1.06746e-90
Progenitors 2	RPL27	21.2473	0.291941	3.14374e-95	3.68247e-92
Progenitors 2	SERPINA5	20.8433	1.73009	1.50281e-88	1.33786e-85
Progenitors 2	RPLP2	20.8221	0.269654	9.97864e-92	1.00948e-88
Progenitors 2	RPL27A	20.815	0.286949	1.73369e-91	1.67761e-88
Progenitors 2	RPL32	20.7069	0.268662	8.68378e-91	8.05276e-88
Progenitors 2	HMGB1	20.5422	0.60099	3.04647e-88	2.60778e-85
Progenitors 2	KRT8	20.3932	0.699298	6.50598e-88	4.993e-85
Progenitors 2	H3F3A	20.3849	0.223157	3.65735e-88	3.01474e-85
Progenitors 2	RPLP1	20.3832	0.260778	3.84837e-88	3.0589e-85
Progenitors 2	RPL10A	20.3292	0.296903	1.05806e-87	7.84941e-85
Progenitors 2	ID3	20.2118	0.909285	2.70031e-86	1.93865e-83
Progenitors 2	EEF1B2	19.8809	0.386537	4.81876e-84	3.24989e-81
Progenitors 2	HMGN2	19.7874	0.568563	3.34607e-82	2.12772e-79
Progenitors 2	SET	19.7503	0.336817	8.44545e-83	5.52829e-80
Progenitors 2	SCTR	19.5871	1.12965	1.33141e-80	7.40797e-78
Progenitors 2	RPL18A	19.5743	0.259036	1.25126e-81	7.73556e-79
Progenitors 2	HES4	19.5541	0.882546	9.68521e-81	5.52702e-78
Progenitors 2	PHGDH	19.483	0.603791	7.87484e-81	4.61217e-78
Progenitors 2	HMGN1	19.3699	0.312563	5.86081e-80	3.10567e-77
Progenitors 2	SERPINA1	19.3383	1.24801	3.00621e-79	1.55596e-76
Progenitors 2	TUBB	19.2001	0.540355	2.66018e-78	1.31566e-75
Progenitors 2	RPL37A	19.1689	0.206464	2.03441e-78	1.02904e-75
Progenitors 2	RPL39	19.0407	0.247259	1.30467e-77	6.17805e-75
Progenitors 2	KRT18	19.0098	0.724906	6.51822e-77	2.9606e-74
Progenitors 2	HMGA1	18.9217	0.564832	1.48358e-76	6.60369e-74
Progenitors 2	SNRPE	18.3158	0.389099	6.43524e-72	2.65227e-69
Progenitors 2	DEK	18.1829	0.599165	1.75486e-70	6.73383e-68
Progenitors 2	SUMO2	18.1045	0.249594	1.41331e-70	5.51835e-68
Progenitors 2	RPLP0	18.0729	0.246207	2.35706e-70	8.8913e-68
Progenitors 2	RPL8	18.0645	0.217393	2.94891e-70	1.09385e-67
Progenitors 2	RPL13A	17.9132	0.270448	4.07906e-69	1.46425e-66
Progenitors 2	RPL19	17.8899	0.22249	7.59431e-69	2.68284e-66
Progenitors 2	ANP32E	17.7984	0.674522	9.7255e-68	3.27956e-65
Progenitors 2	PTMA	17.7977	0.345442	5.75702e-68	2.002e-65
Progenitors 2	HNRNPD	17.7939	0.475088	7.34174e-68	2.51381e-65
Progenitors 2	RANBP1	17.6713	0.586124	7.48227e-67	2.48545e-64
Progenitors 2	NAP1L1	17.5444	0.338986	2.2695e-66	7.42793e-64
Progenitors 2	STMN1	17.5094	0.452238	7.7296e-66	2.45757e-63
Progenitors 2	SNRPF	17.4674	0.38313	6.37184e-66	2.05524e-63
Progenitors 2	RPL7A	17.4195	0.212296	1.16473e-65	3.60032e-63
Progenitors 2	RPL13	17.3516	0.199216	4.41536e-65	1.32795e-62
Progenitors 2	RPL12	17.3183	0.237305	6.23876e-65	1.85133e-62
Progenitors 2	SMC3	17.312	0.514508	7.6509e-65	2.24051e-62
Progenitors 2	H2AFZ	17.2546	0.533854	6.63909e-64	1.89435e-61
Progenitors 2	RPL21	17.2185	0.204764	3.78859e-64	1.09505e-61
Progenitors 2	HNRNPM	17.1734	0.483833	1.22011e-63	3.43732e-61
Progenitors 2	PPIA	17.1253	0.261596	1.90614e-63	5.3029e-61
Progenitors 2	HSP90AA1	17.1218	0.335335	3.2837e-63	9.02248e-61
Progenitors 2	CDH11	17.0157	1.63576	2.23809e-61	5.72539e-59
Progenitors 2	TMEM106C	17.0041	0.676906	3.40048e-62	9.2294e-60
Progenitors 2	PARP1	16.9461	0.54641	5.61243e-62	1.50494e-59
Progenitors 2	ARL2	16.9287	0.498606	6.45135e-62	1.7093e-59
Progenitors 2	RPL36	16.7897	0.195562	3.27349e-61	8.18593e-59
Progenitors 2	CENPH	16.7608	1.12115	3.11902e-60	7.46419e-58
Progenitors 2	COL18A1	16.7422	0.525322	9.08191e-61	2.22117e-58
Progenitors 2	TUBA1B	16.6871	0.886891	7.38908e-60	1.74948e-57
Progenitors 2	RPL38	16.6715	0.199225	1.9077e-60	4.61498e-58
Progenitors 2	TPM1	16.4931	0.638384	1.02642e-58	2.33103e-56
Progenitors 2	CLDN6	16.4771	0.436887	3.59741e-59	8.34e-57
Progenitors 2	SNRPG	16.4643	0.344823	7.87374e-59	1.80658e-56
Progenitors 2	LAYN	16.4109	1.11085	7.65468e-58	1.6225e-55
Progenitors 2	LDHB	16.3597	0.354176	2.51532e-58	5.54267e-56
Progenitors 2	LIMCH1	16.337	0.920738	1.40436e-57	2.92107e-55
Progenitors 2	CBX1	16.2581	0.428673	1.7147e-57	3.53355e-55
Progenitors 2	RPL5	16.2115	0.228401	3.36578e-57	6.74853e-55
Progenitors 2	HMGA2	16.1464	0.57107	8.50248e-57	1.68956e-54
Progenitors 2	ENC1	16.1304	0.77906	1.85205e-56	3.55338e-54
Progenitors 2	RPL37	16.0953	0.203862	1.3156e-56	2.59114e-54
Progenitors 2	RPL15	16.0833	0.195679	1.67795e-56	3.27583e-54
Progenitors 2	IGFBP2	15.9853	0.434782	7.081e-56	1.33555e-53
Progenitors 2	RPL11	15.8257	0.211243	1.14414e-54	2.08721e-52
Progenitors 2	RPL7	15.8216	0.259044	8.41452e-55	1.54771e-52
Progenitors 2	PRKDC	15.7327	0.46369	5.43824e-54	9.45573e-52
Progenitors 2	RPL22	15.715	0.220189	4.98123e-54	8.7986e-52
Progenitors 2	LIN28A	15.7118	0.642923	5.58238e-54	9.63113e-52
Progenitors 2	HNRNPR	15.6745	0.363093	1.27051e-53	2.14215e-51
Progenitors 2	CENPF	15.6546	1.52058	7.68197e-53	1.25713e-50
Progenitors 2	BEX3	15.6471	0.26141	1.14038e-53	1.93742e-51
Progenitors 2	HSP90AB1	15.6412	0.215569	1.62598e-53	2.72089e-51
Progenitors 2	SRSF3	15.6309	0.378718	1.79142e-53	2.97536e-51
Progenitors 2	FRMD6	15.62	0.736878	3.34063e-53	5.50733e-51
Progenitors 2	BIRC5	15.5808	1.48163	1.94275e-52	3.11064e-50
Progenitors 2	DTYMK	15.5484	0.819662	1.50592e-52	2.42869e-50
Progenitors 2	SLBP	15.404	0.595824	8.09869e-52	1.26933e-49
Progenitors 2	RPL4	15.3817	0.216417	6.63607e-52	1.04746e-49
Progenitors 2	UTRN	15.3107	0.539536	2.04075e-51	3.1541e-49
Progenitors 2	HMGB2	15.2866	0.98532	8.67477e-51	1.29574e-48
Progenitors 2	CADM1	15.2843	0.463334	2.70147e-51	4.11807e-49
Progenitors 2	CBX5	15.2582	0.460192	7.33956e-51	1.11122e-48
Progenitors 2	CENPU	15.2	1.22076	3.6938e-50	5.44432e-48
Progenitors 2	RPL18	15.163	0.195193	1.42333e-50	2.11185e-48
Progenitors 2	PCLAF	15.1342	1.26678	9.0184e-50	1.29493e-47
Progenitors 2	AMOTL2	15.0926	0.723427	7.8101e-50	1.12871e-47
Progenitors 2	ANP32B	15.0485	0.414464	1.08885e-49	1.55343e-47
Progenitors 2	CENPV	15.048	0.681969	1.69436e-49	2.38668e-47
Progenitors 2	HELLS	15.0281	0.84342	2.96452e-49	4.14958e-47
Progenitors 2	HMGB3	14.9667	0.519287	3.4538e-49	4.77439e-47
Progenitors 2	EEF1A1	14.9416	0.183868	3.414e-49	4.74887e-47
Progenitors 2	SOX9	14.9277	0.514925	3.94388e-49	5.41821e-47
Progenitors 2	ORC6	14.9066	0.989339	1.87942e-48	2.51978e-46
Progenitors 2	PSIP1	14.8473	0.494663	2.30318e-48	3.06944e-46
Progenitors 2	LSM4	14.8331	0.483765	2.52945e-48	3.35092e-46
Progenitors 2	ANP32A	14.7851	0.39667	3.88093e-48	5.08082e-46
Progenitors 2	SERBP1	14.7163	0.2625	8.58087e-48	1.09756e-45
Progenitors 2	ATP1B1	14.7133	0.530814	1.37361e-47	1.74692e-45
Progenitors 2	SNRPB	14.6687	0.378147	2.50208e-47	3.16399e-45
Progenitors 2	CLSPN	14.6646	1.2501	7.15825e-47	8.85077e-45
Progenitors 2	MCM3	14.651	0.811245	5.08267e-47	6.35506e-45
Progenitors 2	LINC00511	14.6276	0.896833	6.49802e-47	8.07932e-45
Progenitors 2	CKS1B	14.6021	0.830162	9.86293e-47	1.1995e-44
Progenitors 2	AIF1L	14.5939	0.877473	1.10415e-46	1.33554e-44
Progenitors 2	RAN	14.5551	0.312816	9.29603e-47	1.13677e-44
Progenitors 2	SNRPD1	14.5448	0.411813	1.31606e-46	1.58326e-44
Progenitors 2	RPL35A	14.482	0.187447	2.08555e-46	2.49548e-44
Progenitors 2	HNRNPDL	14.4381	0.267679	4.30664e-46	5.09833e-44
Progenitors 2	SNRPA	14.4148	0.690483	1.0285e-45	1.18603e-43
Progenitors 2	CTDSPL	14.4048	0.555477	1.00676e-45	1.167e-43
Progenitors 2	HNRNPC	14.3878	0.276156	9.14187e-46	1.06524e-43
Progenitors 2	LMNB1	14.3865	0.849914	1.9716e-45	2.22741e-43
Progenitors 2	RPL23	14.3618	0.23084	1.04836e-45	1.20269e-43
Progenitors 2	MCM7	14.3429	0.864285	3.83112e-45	4.26328e-43
Progenitors 2	HNRNPA3	14.3375	0.327113	1.94062e-45	2.20359e-43
Progenitors 2	DLK1	14.2934	0.637209	3.30061e-45	3.69138e-43
Progenitors 2	RPL30	14.2582	0.173865	4.77795e-45	5.26426e-43
Progenitors 2	MARCKSL1	14.1946	0.21529	1.16886e-44	1.28149e-42
Progenitors 2	HES1	14.1863	0.793234	2.10915e-44	2.2787e-42
Progenitors 2	HSPD1	14.1857	0.332553	1.68551e-44	1.83885e-42
Progenitors 2	SMC4	14.1622	0.969714	5.24801e-44	5.56189e-42
Progenitors 2	YBX1	14.138	0.221167	2.79205e-44	3.00193e-42
Progenitors 2	MKI67	14.1281	1.56809	1.25574e-43	1.29989e-41
Progenitors 2	RRM1	14.0899	0.944607	1.18867e-43	1.24202e-41
Progenitors 2	DUT	14.0424	0.678683	1.8742e-43	1.93112e-41
Progenitors 2	RAD51AP1	14.0276	1.36566	3.96084e-43	4.00693e-41
Progenitors 2	UBA52	14.0121	0.183217	1.2533e-43	1.29989e-41
Progenitors 2	IGDCC3	13.995	0.646892	2.53246e-43	2.59735e-41
Progenitors 2	TYMS	13.9487	1.22299	9.35712e-43	9.29697e-41
Progenitors 2	DHFR	13.9304	0.833073	9.40728e-43	9.30527e-41
Progenitors 2	NUSAP1	13.9056	1.37719	1.8172e-42	1.7661e-40
Progenitors 2	MYBL2	13.889	1.35903	2.15863e-42	2.0888e-40
Progenitors 2	GSTO1	13.8873	0.401427	7.92165e-43	7.94164e-41
Progenitors 2	ENO1	13.8803	0.350032	8.78198e-43	8.76466e-41
Progenitors 2	ANXA2	13.8566	0.460371	1.04742e-42	1.03147e-40
Progenitors 2	RPL6	13.8409	0.161948	1.32476e-42	1.29885e-40
Progenitors 2	MAD2L1	13.836	1.08105	3.57032e-42	3.39577e-40
Progenitors 2	ALDH7A1	13.8171	0.451405	2.21121e-42	2.13042e-40
Progenitors 2	SHANK2	13.8108	0.941494	5.1307e-42	4.8181e-40
Progenitors 2	RPL28	13.7923	0.168495	2.45758e-42	2.34747e-40
Progenitors 2	GINS2	13.7843	1.14252	7.77858e-42	7.15372e-40
Progenitors 2	CDK6	13.7563	0.76815	7.37414e-42	6.8669e-40
Progenitors 2	KHDRBS1	13.7439	0.299956	5.17174e-42	4.83623e-40
Progenitors 2	RPL31	13.7133	0.212102	7.41352e-42	6.87481e-40
Progenitors 2	LSM7	13.6782	0.32759	1.26914e-41	1.16239e-39
Progenitors 2	RPL9	13.6535	0.163108	1.5693e-41	1.43141e-39
Progenitors 2	RPL14	13.6338	0.161821	2.0543e-41	1.86615e-39
Progenitors 2	TJP1	13.6147	0.383731	2.95041e-41	2.63712e-39
Progenitors 2	RPL29	13.6135	0.184938	2.58278e-41	2.31783e-39
Progenitors 2	IGF2BP1	13.5861	0.418823	4.8435e-41	4.27766e-39
Progenitors 2	DNMT1	13.5793	0.687944	7.6725e-41	6.7228e-39
Progenitors 2	RPA3	13.5487	0.632038	1.06891e-40	9.2928e-39
Progenitors 2	NCL	13.5447	0.288077	8.73233e-41	7.62144e-39
Progenitors 2	DCDC2	13.5026	0.878054	2.13921e-40	1.84536e-38
Progenitors 2	FAM84B	13.4894	0.744873	2.49339e-40	2.14259e-38
Progenitors 2	ARL4C	13.4612	0.541566	2.51572e-40	2.15345e-38
Progenitors 2	ZWINT	13.3896	1.07608	1.14435e-39	9.75814e-38
Progenitors 2	SUPT16H	13.2622	0.381497	3.27435e-39	2.74996e-37
Progenitors 2	RPL36A	13.2593	0.323589	2.79822e-39	2.37699e-37
Progenitors 2	ACTB	13.2486	0.299105	3.12738e-39	2.63648e-37
Progenitors 2	PBK	13.2153	1.40773	1.23674e-38	1.01944e-36
Progenitors 2	UBE2T	13.1829	1.06353	1.53252e-38	1.25859e-36
Progenitors 2	TMEM97	13.1122	0.646905	2.62135e-38	2.1138e-36
Progenitors 2	MYO1B	13.1092	0.468317	2.025e-38	1.65086e-36
Progenitors 2	TCEAL9	13.0576	0.3325	3.48817e-38	2.80262e-36
Progenitors 2	FANCI	13.0423	1.15648	9.53455e-38	7.41961e-36
Progenitors 2	RBMX	13.039	0.334105	5.02228e-38	4.0063e-36
Progenitors 2	KIRREL1	13.0132	1.00131	1.22007e-37	9.42845e-36
Progenitors 2	METRNL	13.0057	0.536996	9.12292e-38	7.1242e-36
Progenitors 2	SLC25A3	13.0033	0.220325	6.5538e-38	5.1908e-36
Progenitors 2	GGCT	12.9812	0.583251	1.2932e-37	9.95896e-36
Progenitors 2	CDH2	12.9687	0.365409	9.75885e-38	7.5677e-36
Progenitors 2	TK1	12.9374	1.25003	3.35127e-37	2.51979e-35
Progenitors 2	PCNA	12.9334	0.890961	2.88461e-37	2.18367e-35
Progenitors 2	FOXM1	12.9087	1.37252	5.46186e-37	4.03851e-35
Progenitors 2	EPB41L2	12.898	0.569185	3.34031e-37	2.51979e-35
Progenitors 2	SRSF2	12.8878	0.399967	3.7464e-37	2.79798e-35
Progenitors 2	ATAD2	12.881	1.08712	6.45336e-37	4.72454e-35
Progenitors 2	ELF5	12.8788	1.72981	1.23425e-36	8.88981e-35
Progenitors 2	MCAM	12.8674	0.873104	5.78e-37	4.25959e-35
Progenitors 2	MEX3A	12.861	0.459081	4.41667e-37	3.28754e-35
Progenitors 2	TOP2A	12.8423	1.38802	1.24305e-36	8.92433e-35
Progenitors 2	TIMELESS	12.801	1.08101	1.88826e-36	1.34696e-34
Progenitors 2	SMS	12.7978	0.398155	9.71036e-37	7.06254e-35
Progenitors 2	SOX6	12.7696	0.608573	1.6264e-36	1.1639e-34
Progenitors 2	MCM10	12.7518	1.36495	4.0428e-36	2.82945e-34
Progenitors 2	LAP3	12.7465	0.556725	2.03682e-36	1.44829e-34
Progenitors 2	FANCD2	12.7369	1.28251	4.36287e-36	3.04389e-34
Progenitors 2	SKA2	12.7225	0.553432	2.95999e-36	2.08473e-34
Progenitors 2	SSRP1	12.703	0.498974	3.97462e-36	2.79051e-34
Progenitors 2	KIF11	12.6289	1.19881	1.55449e-35	1.05157e-33
Progenitors 2	SRSF7	12.6155	0.37078	9.76461e-36	6.72821e-34
Progenitors 2	DIAPH3	12.6115	1.20509	1.89883e-35	1.27675e-33
Progenitors 2	SNRNP25	12.6009	0.656637	1.52673e-35	1.03594e-33
Progenitors 2	CALM2	12.5902	0.254096	1.2102e-35	8.28742e-34
Progenitors 2	XRCC5	12.5869	0.267264	1.30921e-35	8.91062e-34
Progenitors 2	TSPAN18	12.5797	1.19417	2.91171e-35	1.94021e-33
Progenitors 2	GLIS3	12.5459	0.547609	2.43665e-35	1.63344e-33
Progenitors 2	PAPSS1	12.5112	0.367823	3.23466e-35	2.14897e-33
Progenitors 2	CENPW	12.4935	0.975738	5.83556e-35	3.85389e-33
Progenitors 2	SPC25	12.4935	1.4123	8.42565e-35	5.49915e-33
Progenitors 2	COX7C	12.4841	0.198856	3.80419e-35	2.51982e-33
Progenitors 2	ISYNA1	12.4594	0.493388	7.30607e-35	4.79658e-33
Progenitors 2	SRSF10	12.4572	0.347316	6.50884e-35	4.28582e-33
Progenitors 2	COL9A1	12.4524	1.45875	1.61357e-34	1.02605e-32
Progenitors 2	DPF3	12.425	1.60429	2.45063e-34	1.53637e-32
Progenitors 2	LSM5	12.4246	0.381457	1.0042e-34	6.53492e-33
Progenitors 2	CYREN	12.4181	0.530661	1.10979e-34	7.18009e-33
Progenitors 2	EIF5A	12.392	0.275629	1.44581e-34	9.27321e-33
Progenitors 2	RFC3	12.3856	0.811281	2.15454e-34	1.35456e-32
Progenitors 2	GGH	12.3825	0.700585	2.04554e-34	1.28969e-32
Progenitors 2	COL11A1	12.3778	1.19032	2.72364e-34	1.69796e-32
Progenitors 2	SRSF9	12.376	0.20008	1.52942e-34	9.78128e-33
Progenitors 2	NCAPH	12.3705	1.45499	3.85119e-34	2.39419e-32
Progenitors 2	ATP5MC2	12.3703	0.211519	1.61017e-34	1.02605e-32
Progenitors 2	KIF15	12.365	1.43033	3.91134e-34	2.42481e-32
Progenitors 2	HSPE1	12.3585	0.281351	2.04557e-34	1.28969e-32
Progenitors 2	RPL26	12.3547	0.169531	1.83991e-34	1.16664e-32
Progenitors 2	CENPN	12.3066	0.9877	5.85125e-34	3.58748e-32
Progenitors 2	BRCA2	12.3048	1.25385	7.4847e-34	4.52662e-32
Progenitors 2	CSE1L	12.3018	0.622377	5.23646e-34	3.23729e-32
Progenitors 2	HMGXB4	12.2857	0.50703	5.73276e-34	3.52454e-32
Progenitors 2	CDK1	12.2711	1.2598	1.01593e-33	6.09448e-32
Progenitors 2	DBI	12.2665	0.277296	5.70988e-34	3.5202e-32
Progenitors 2	RPL24	12.2337	0.143445	8.39147e-34	5.06126e-32
Progenitors 2	RCN2	12.2091	0.267037	1.02477e-33	6.131e-32
Progenitors 2	NME1	12.207	0.446837	1.338e-33	7.94095e-32
Progenitors 2	CENPK	12.1858	1.05581	2.54935e-33	1.505e-31
Progenitors 2	C3orf70	12.1833	1.06514	2.50527e-33	1.4829e-31
Progenitors 2	PTTG1	12.1631	0.937069	3.08883e-33	1.81865e-31
Progenitors 2	SMC1A	12.1504	0.572428	3.28819e-33	1.93092e-31
Progenitors 2	TMPO	12.1221	0.588869	4.55593e-33	2.65437e-31
Progenitors 2	HNRNPH3	12.1078	0.328695	4.22083e-33	2.46558e-31
Progenitors 2	APEX1	12.1014	0.309763	4.0514e-33	2.37284e-31
Progenitors 2	GSTM3	12.0971	0.454543	4.7925e-33	2.78491e-31
Progenitors 2	CHAF1A	12.0355	0.989821	1.46723e-32	8.45977e-31
Progenitors 2	XRCC6	12.0138	0.314666	1.27779e-32	7.3866e-31
Progenitors 2	HNRNPA2B1	11.9925	0.243217	1.62202e-32	9.32808e-31
Progenitors 2	CYR61	11.972	0.701553	2.3404e-32	1.34247e-30
Progenitors 2	UQCRH	11.9487	0.214372	2.56525e-32	1.46766e-30
Progenitors 2	IGF2-AS	11.9373	0.956443	4.49039e-32	2.54944e-30
Progenitors 2	NUDT1	11.9058	0.751666	5.4712e-32	3.0984e-30
Progenitors 2	BARD1	11.8859	0.712546	6.81284e-32	3.82895e-30
Progenitors 2	FBL	11.8685	0.426571	7.05926e-32	3.95745e-30
Progenitors 2	EEF1D	11.8629	0.231107	5.93762e-32	3.34551e-30
Progenitors 2	CENPM	11.858	1.28806	1.21916e-31	6.76651e-30
Progenitors 2	OSBPL9	11.8407	0.357959	9.06218e-32	5.06753e-30
Progenitors 2	ANLN	11.8406	1.16786	1.55245e-31	8.59487e-30
Progenitors 2	ATAD5	11.7934	0.848519	2.22688e-31	1.22073e-29
Progenitors 2	E2F8	11.7914	1.57403	2.99849e-31	1.61585e-29
Progenitors 2	PRR11	11.7912	1.23066	2.53973e-31	1.37528e-29
Progenitors 2	VEPH1	11.7873	0.919646	2.37102e-31	1.29021e-29
Progenitors 2	CHEK1	11.7716	0.919306	2.84275e-31	1.53564e-29
Progenitors 2	KNL1	11.7714	1.20195	3.29226e-31	1.76136e-29
Progenitors 2	PAICS	11.7705	0.515484	2.23928e-31	1.22451e-29
Progenitors 2	MND1	11.7677	1.24153	3.14903e-31	1.69287e-29
Progenitors 2	HNRNPK	11.7554	0.206479	2.27378e-31	1.24033e-29
Progenitors 2	CDCA4	11.7473	0.902784	3.67541e-31	1.95693e-29
Progenitors 2	DECR1	11.7219	0.456437	3.61886e-31	1.93145e-29
Progenitors 2	ASPM	11.7196	1.2067	6.01585e-31	3.19544e-29
Progenitors 2	DNAJC9	11.6919	0.649473	6.17093e-31	3.27001e-29
Progenitors 2	NDC80	11.6749	1.36994	1.00924e-30	5.26033e-29
Progenitors 2	USP1	11.6671	0.699232	8.6437e-31	4.52645e-29
Progenitors 2	MAML2	11.666	0.564749	7.57157e-31	3.98376e-29
Progenitors 2	HNRNPAB	11.6553	0.389821	7.63212e-31	4.00614e-29
Progenitors 2	RPL34	11.6157	0.156959	1.0718e-30	5.57335e-29
Progenitors 2	SMC2	11.6044	0.70429	1.69124e-30	8.77397e-29
Progenitors 2	RPL10	11.5519	0.15605	2.10847e-30	1.0913e-28
Progenitors 2	TNFRSF12A	11.55	0.409056	2.26704e-30	1.17065e-28
Progenitors 2	SEC11A	11.5433	0.219293	2.4001e-30	1.2365e-28
Progenitors 2	H2AFV	11.5294	0.31341	3.40013e-30	1.74765e-28
Progenitors 2	LMCD1	11.4904	0.901451	6.95789e-30	3.5355e-28
Progenitors 2	SRRM1	11.4536	0.261981	6.9373e-30	3.5331e-28
Progenitors 2	CFAP221	11.4451	0.642159	9.24807e-30	4.6885e-28
Progenitors 2	HIST1H2BH	11.424	1.08282	1.44182e-29	7.22731e-28
Progenitors 2	KCNIP1	11.4232	1.68347	1.96124e-29	9.67833e-28
Progenitors 3	FN1	37.2	1.56479	1.68064e-214	7.48088e-211
Progenitors 3	S100A10	31.3715	1.54819	3.40538e-163	6.89002e-160
Progenitors 3	CD24	30.2706	0.667321	2.0038e-165	5.57458e-162
Progenitors 3	CKB	29.574	0.86625	1.83438e-150	3.14046e-147
Progenitors 3	ONECUT2	25.9003	2.24889	5.68785e-114	6.32944e-111
Progenitors 3	LIN28A	25.6237	1.08072	5.18142e-120	7.20735e-117
Progenitors 3	FZD5	25.0721	1.27396	8.13251e-112	8.61891e-109
Progenitors 3	LAMA1	24.3766	1.06137	4.31817e-108	4.17849e-105
Progenitors 3	SAT1	24.0684	1.33605	1.88166e-103	1.6107e-100
Progenitors 3	LDHB	22.9724	0.501431	6.77441e-105	6.03085e-102
Progenitors 3	APOE	21.9833	0.771653	1.88227e-92	1.44454e-89
Progenitors 3	SFRP5	21.6592	1.48687	2.67699e-86	1.75232e-83
Progenitors 3	CDH6	21.2786	0.950595	1.18586e-86	7.99773e-84
Progenitors 3	FRMD4A	20.5901	1.35027	1.23877e-80	7.06924e-78
Progenitors 3	DUSP5	20.5862	0.904676	5.26617e-82	3.16768e-79
Progenitors 3	ABRACL	20.3299	1.07564	2.42534e-79	1.34946e-76
Progenitors 3	PRTG	19.6322	0.911408	6.22147e-75	3.077e-72
Progenitors 3	KIAA1551	19.4627	0.874656	3.33457e-74	1.61335e-71
Progenitors 3	SMC3	19.4376	0.644858	2.25912e-75	1.1427e-72
Progenitors 3	ID1	19.3336	1.01496	2.9643e-73	1.40369e-70
Progenitors 3	CALB1	18.5815	2.52186	1.19084e-65	5.30067e-63
Progenitors 3	FILIP1L	18.1282	1.3619	3.01623e-64	1.24313e-61
Progenitors 3	SHISA2	18.0952	1.40739	9.15691e-64	3.70539e-61
Progenitors 3	ADH5	17.928	0.526991	1.3802e-64	5.90725e-62
Progenitors 3	ROBO2	17.9187	1.3592	8.04908e-63	3.14281e-60
Progenitors 3	KRT8	17.6273	0.718005	6.30622e-63	2.50627e-60
Progenitors 3	COX7C	17.5367	0.346944	3.76331e-62	1.44407e-59
Progenitors 3	DECR1	17.237	0.784819	9.24373e-60	3.3182e-57
Progenitors 3	CDH2	17.1529	0.599899	1.20839e-59	4.26887e-57
Progenitors 3	MDK	17.0675	0.477991	7.64696e-60	2.79001e-57
Progenitors 3	PITX2	17.0446	2.10838	4.21712e-57	1.38024e-54
Progenitors 3	ADAMTS18	16.844	1.6021	3.8452e-56	1.20534e-53
Progenitors 3	SPTLC3	16.7659	2.23994	4.38504e-55	1.3369e-52
Progenitors 3	HMGA1	16.7136	0.54327	5.83159e-58	1.96648e-55
Progenitors 3	KRT19	16.4835	0.534629	2.69897e-56	8.58117e-54
Progenitors 3	NUDT4	16.3545	0.970386	3.71225e-54	1.05923e-51
Progenitors 3	EFNB2	16.3341	1.02807	4.392e-54	1.23732e-51
Progenitors 3	CCND1	16.3053	0.774812	1.19006e-55	3.6786e-53
Progenitors 3	COL4A2	16.2699	1.07314	4.98005e-54	1.38545e-51
Progenitors 3	ID3	16.1902	0.828304	2.81486e-54	8.13605e-52
Progenitors 3	DNAJC15	16.1531	0.743285	2.34775e-53	6.29537e-51
Progenitors 3	TENM3	16.0447	1.3244	8.27486e-52	2.06927e-49
Progenitors 3	CCND2	16.0183	0.733098	8.52992e-53	2.26002e-50
Progenitors 3	S100A11	15.8712	0.759128	3.07902e-52	7.96823e-50
Progenitors 3	CDX2	15.8621	2.0654	2.14727e-50	5.08399e-48
Progenitors 3	CCNB1IP1	15.589	0.664104	3.11154e-50	7.13921e-48
Progenitors 3	RPL37	15.5489	0.217728	4.87391e-51	1.19202e-48
Progenitors 3	MALAT1	15.5225	0.487808	1.03576e-50	2.50564e-48
Progenitors 3	LGALS3	15.3782	2.04163	9.65088e-48	2.02632e-45
Progenitors 3	COL4A1	15.3663	1.22743	4.34974e-49	9.68078e-47
Progenitors 3	KLF5	15.271	1.10992	9.89652e-48	2.05848e-45
Progenitors 3	PLXNA1	15.09	0.98877	7.14354e-47	1.43231e-44
Progenitors 3	FTL	14.9928	0.264317	2.53183e-47	5.21745e-45
Progenitors 3	TMEM141	14.9372	0.853074	4.42752e-46	8.49473e-44
Progenitors 3	KRT18	14.8627	0.678077	2.30715e-46	4.54407e-44
Progenitors 3	ATP1B3	14.7566	0.644505	1.80371e-45	3.37339e-43
Progenitors 3	CAMK2D	14.7024	0.812684	6.26492e-45	1.15233e-42
Progenitors 3	SOX4	14.6974	0.442492	4.42429e-46	8.49473e-44
Progenitors 3	LRRN1	14.6974	1.00122	8.43621e-45	1.51416e-42
Progenitors 3	MEX3A	14.5488	0.571946	7.56736e-45	1.38048e-42
Progenitors 3	ANXA4	14.2515	0.644016	6.42665e-43	1.07543e-40
Progenitors 3	ODC1	14.0977	0.509348	2.90257e-42	4.7153e-40
Progenitors 3	PRDX6	14.0681	0.345932	3.37936e-42	5.45008e-40
Progenitors 3	PXDN	13.8399	0.554382	9.07186e-41	1.42186e-38
Progenitors 3	SPARC	13.7736	1.04042	3.1711e-40	4.80109e-38
Progenitors 3	RPL28	13.739	0.196551	1.72383e-40	2.6459e-38
Progenitors 3	TMSB4X	13.705	0.330611	1.91637e-40	2.92128e-38
Progenitors 3	SPART	13.6959	0.8312	1.19877e-39	1.74378e-37
Progenitors 3	TMSB10	13.6497	0.282038	5.1173e-40	7.64367e-38
Progenitors 3	ACTG1	13.5793	0.3508	1.62702e-39	2.29184e-37
Progenitors 3	RPL29	13.569	0.222121	1.71167e-39	2.39591e-37
Progenitors 3	EPB41L4A-AS1	13.555	0.598577	4.10794e-39	5.60898e-37
Progenitors 3	ANXA2	13.5198	0.488323	1.42334e-39	2.0177e-37
Progenitors 3	TSPAN3	13.4619	0.434774	9.49311e-39	1.28048e-36
Progenitors 3	CA4	13.4421	2.31039	1.12703e-37	1.44157e-35
Progenitors 3	ADAMTS19	13.4416	1.62318	7.58717e-38	9.87486e-36
Progenitors 3	HSPG2	13.4354	0.616549	1.20353e-38	1.61359e-36
Progenitors 3	RRBP1	13.2203	0.555978	2.12063e-37	2.69696e-35
Progenitors 3	FOLR1	13.199	2.0391	1.49912e-36	1.8232e-34
Progenitors 3	NRP1	13.1835	0.801535	3.95742e-37	5.00434e-35
Progenitors 3	FOXA1	13.1744	0.817041	5.75144e-37	7.15107e-35
Progenitors 3	AMOT	13.1154	0.677892	7.37478e-37	9.11851e-35
Progenitors 3	MSRB2	12.986	0.649679	2.92093e-36	3.49507e-34
Progenitors 3	FRAS1	12.9678	0.632818	3.51346e-36	4.18159e-34
Progenitors 3	PIK3R3	12.8511	1.00394	2.60844e-35	3.03944e-33
Progenitors 3	ATP1B1	12.6996	0.540711	6.37912e-35	7.35615e-33
Progenitors 3	RPL12	12.6854	0.203735	4.11991e-35	4.77566e-33
Progenitors 3	S100A16	12.6185	0.603529	1.93819e-34	2.1786e-32
Progenitors 3	JPT1	12.6074	0.405494	1.46066e-34	1.6671e-32
Progenitors 3	RPL39	12.5294	0.18107	1.55714e-34	1.76815e-32
Progenitors 3	PABPC1	12.5221	0.321382	3.95231e-34	4.35458e-32
Progenitors 3	RPL10A	12.5082	0.216493	3.00112e-34	3.33965e-32
Progenitors 3	FLRT3	12.4512	0.789554	1.55064e-33	1.66203e-31
Progenitors 3	LAPTM4A	12.3937	0.328589	1.5533e-33	1.66203e-31
Progenitors 3	C8orf34	12.3119	1.87881	2.12393e-32	2.14864e-30
Progenitors 3	HABP2	12.2699	1.80516	3.36317e-32	3.37165e-30
Progenitors 3	EFEMP1	12.2467	0.804245	1.83932e-32	1.86922e-30
Progenitors 3	RPLP1	12.2185	0.191168	9.32731e-33	9.74595e-31
Progenitors 3	MYCN	12.052	1.17223	2.022e-31	1.93973e-29
Progenitors 3	RPL13	11.9699	0.163763	1.56617e-31	1.50894e-29
Progenitors 3	SESN3	11.9501	0.658443	3.49358e-31	3.25327e-29
Progenitors 3	YAP1	11.9492	0.636104	3.31535e-31	3.10027e-29
Progenitors 3	RPL7	11.9399	0.235591	2.10075e-31	1.99804e-29
Progenitors 3	BSG	11.9312	0.331102	3.2427e-31	3.04513e-29
Progenitors 3	FZD8	11.9249	0.887715	6.31936e-31	5.83584e-29
Progenitors 3	SH3BP5	11.9149	1.08421	8.51737e-31	7.6746e-29
Progenitors 3	SLC31A1	11.8258	0.821977	2.23974e-30	1.97026e-28
Progenitors 3	UBE2E3	11.816	0.402951	8.14611e-31	7.36991e-29
Progenitors 3	APEX1	11.7496	0.351297	1.88286e-30	1.67619e-28
Progenitors 3	LRRC7	11.7188	1.38039	8.75635e-30	7.49543e-28
Progenitors 3	CLCN3	11.713	0.606086	4.99436e-30	4.359e-28
Progenitors 3	CRTAP	11.6714	0.767789	7.92617e-30	6.8374e-28
Progenitors 3	KCNJ13	11.6432	2.91867	3.146e-29	2.63223e-27
Progenitors 3	GNPDA1	11.6388	0.567954	9.7622e-30	8.32442e-28
Progenitors 3	RPLP0	11.5817	0.18481	8.51037e-30	7.31301e-28
Progenitors 3	RPL36	11.4247	0.163655	6.12888e-29	5.08971e-27
Progenitors 3	CLU	11.3731	0.33771	6.38732e-29	5.28462e-27
Progenitors 3	CYBA	11.3141	0.408348	2.12284e-28	1.74339e-26
Progenitors 3	RPL3	11.2812	0.183916	3.64472e-28	2.98224e-26
Progenitors 3	MXD4	11.251	0.436995	4.27657e-28	3.46106e-26
Progenitors 3	CCDC80	11.2483	1.18511	8.43922e-28	6.73202e-26
Progenitors 3	BEX1	11.2027	0.406032	7.63961e-28	6.11609e-26
Progenitors 3	GDF11	11.1797	0.511145	9.87984e-28	7.82511e-26
Progenitors 3	EZR	11.1684	0.371236	1.06545e-27	8.40876e-26
Progenitors 3	RPL11	11.1475	0.16981	9.30081e-28	7.39281e-26
Progenitors 3	RNF7	11.1012	0.309418	2.39411e-27	1.87618e-25
Progenitors 3	PLPPR3	11.0864	0.683568	3.21626e-27	2.49411e-25
Progenitors 3	LY6E	11.0697	0.749184	4.3764e-27	3.37028e-25
Progenitors 3	MRS2	11.0295	0.659738	6.69032e-27	5.0819e-25
Progenitors 3	AHNAK	10.9669	1.13681	1.31142e-26	9.79426e-25
Progenitors 3	RPL7A	10.9451	0.16716	8.55767e-27	6.47821e-25
Progenitors 3	CCNG1	10.8929	0.41588	1.84636e-26	1.3652e-24
Progenitors 3	HEBP1	10.8908	0.618469	2.2316e-26	1.63916e-24
Progenitors 3	RPL32	10.879	0.165598	1.23318e-26	9.24099e-25
Progenitors 3	RPL35A	10.8011	0.172911	3.65426e-26	2.64916e-24
Progenitors 3	TGIF1	10.7792	0.637071	6.02686e-26	4.31298e-24
Progenitors 3	UNC5C	10.7769	0.818643	7.69072e-26	5.4166e-24
Progenitors 3	SCUBE3	10.7569	0.92984	1.00747e-25	7.0289e-24
Progenitors 3	UCP2	10.7514	0.780918	1.01264e-25	7.04294e-24
Progenitors 3	RPL18A	10.7357	0.173145	6.57637e-26	4.69114e-24
Progenitors 3	SLC2A3	10.7255	1.20416	1.77022e-25	1.20484e-23
Progenitors 3	GUCY1A2	10.7249	0.534216	8.34468e-26	5.85865e-24
Progenitors 3	ONECUT3	10.6973	1.33797	2.28248e-25	1.54404e-23
Progenitors 3	OLA1	10.6923	0.35167	1.12243e-25	7.75804e-24
Progenitors 3	IGFBP7	10.6496	1.36946	3.82832e-25	2.54337e-23
Progenitors 3	NR2F2	10.6475	0.681341	2.51978e-25	1.6994e-23
Progenitors 3	CD74	10.6454	0.795019	2.88829e-25	1.9362e-23
Progenitors 3	LYPD6B	10.6279	0.448685	1.96826e-25	1.33554e-23
Progenitors 3	GALNT10	10.5427	0.853056	8.1458e-25	5.31651e-23
Progenitors 3	HNRNPAB	10.517	0.413881	6.74047e-25	4.42525e-23
Progenitors 3	ZFP36L1	10.5151	0.414256	5.58165e-25	3.6753e-23
Progenitors 3	IDH1	10.5095	0.485276	8.38032e-25	5.42187e-23
Progenitors 3	FSTL1	10.5084	0.503693	8.3539e-25	5.42054e-23
Progenitors 3	TES	10.4532	0.454883	1.34424e-24	8.62172e-23
Progenitors 3	SEMA3D	10.4526	0.929442	1.92532e-24	1.21045e-22
Progenitors 3	EIF3F	10.4252	0.269692	1.6462e-24	1.04381e-22
Progenitors 3	CCNI	10.417	0.195231	1.5368e-24	9.82844e-23
Progenitors 3	RPL18	10.3793	0.166685	2.45768e-24	1.52788e-22
Progenitors 3	CLDN6	10.3712	0.302734	1.63849e-24	1.04189e-22
Progenitors 3	TSPAN12	10.3602	0.986579	5.37166e-24	3.28439e-22
Progenitors 3	AC096772.1	10.3549	1.25912	6.18687e-24	3.74171e-22
Progenitors 3	PON2	10.3498	0.409857	3.53384e-24	2.1847e-22
Progenitors 3	IGSF9	10.3488	0.989704	5.43146e-24	3.31185e-22
Progenitors 3	FLNA	10.315	0.403796	4.50288e-24	2.77607e-22
Progenitors 3	PNRC1	10.2736	0.342622	6.48593e-24	3.91195e-22
Progenitors 3	CNN2	10.2655	0.476262	7.64326e-24	4.59752e-22
Progenitors 3	IGFBP5	10.2468	1.49644	1.88134e-23	1.12255e-21
Progenitors 3	VIM	10.2111	0.571424	1.22714e-23	7.34171e-22
Progenitors 3	HMGCS2	10.1272	3.0596	7.74617e-23	4.42048e-21
Progenitors 3	CHCHD6	10.1022	0.615777	4.6825e-23	2.69984e-21
Progenitors 3	ANKRD1	10.089	0.998132	5.41251e-23	3.10466e-21
Progenitors 3	SYTL5	10.0744	1.93843	9.06737e-23	5.14804e-21
Progenitors 3	RACK1	10.0313	0.17707	6.88269e-23	3.93782e-21
Progenitors 3	VGLL4	9.98123	0.380219	1.14938e-22	6.49253e-21
Progenitors 3	C12orf49	9.95478	0.587767	1.84291e-22	1.02284e-20
Progenitors 3	HMGA2	9.9274	0.421401	1.83111e-22	1.01883e-20
Progenitors 3	MYL9	9.91643	0.775229	2.64901e-22	1.45571e-20
Progenitors 3	SEMA3A	9.90747	1.35591	3.95129e-22	2.15012e-20
Progenitors 3	ACAA1	9.87611	0.393989	3.10626e-22	1.69443e-20
Progenitors 3	BEX3	9.86834	0.199245	2.84546e-22	1.55599e-20
Progenitors 3	TNNC1	9.85979	1.64152	6.14489e-22	3.28751e-20
Progenitors 3	BCAM	9.81959	0.418355	5.35563e-22	2.8791e-20
Progenitors 3	TLN2	9.8164	0.758911	7.26918e-22	3.85197e-20
Progenitors 3	SALL4	9.80373	0.484742	6.75302e-22	3.6042e-20
Progenitors 3	NTRK2	9.79602	2.27524	1.31265e-21	6.85784e-20
Progenitors 3	TSPAN2	9.78838	0.851405	8.84456e-22	4.66456e-20
Progenitors 3	GAPDH	9.77621	0.18771	6.79385e-22	3.61732e-20
Progenitors 3	CD47	9.7759	0.573673	1.0092e-21	5.29735e-20
Progenitors 3	RTF1	9.69808	0.263651	1.49486e-21	7.79146e-20
Progenitors 3	NR4A2	9.69625	1.47676	2.9331e-21	1.4938e-19
Progenitors 3	TPM4	9.667	0.336246	1.97694e-21	1.02086e-19
Progenitors 3	SMS	9.6547	0.346728	2.15348e-21	1.10433e-19
Progenitors 3	ZFAS1	9.65405	0.268845	2.27328e-21	1.16308e-19
Progenitors 3	EEF1B2	9.65231	0.228114	2.10979e-21	1.08442e-19
Progenitors 3	SLC4A7	9.61121	0.611178	4.234e-21	2.14163e-19
Progenitors 3	AC022075.1	9.60376	1.15167	6.08816e-21	3.05865e-19
Progenitors 3	LEMD1	9.57335	1.11734	7.26221e-21	3.61583e-19
Progenitors 3	ERBB2	9.55121	0.633704	7.39621e-21	3.67433e-19
Progenitors 3	MPC2	9.5425	0.331677	7.01827e-21	3.50792e-19
Progenitors 3	GOLM1	9.53687	0.486365	8.0852e-21	4.00767e-19
Progenitors 3	PNRC2	9.51329	0.318964	8.13532e-21	4.02355e-19
Progenitors 3	SPTSSB	9.49546	0.766428	1.24573e-20	6.13384e-19
Progenitors 3	LDOC1	9.44775	0.544628	1.88279e-20	9.18933e-19
Progenitors 3	RPL9	9.44127	0.126858	1.28019e-20	6.28961e-19
Progenitors 3	ZNF703	9.43132	0.640266	2.12171e-20	1.02431e-18
Progenitors 3	LTA4H	9.42463	0.447955	1.99193e-20	9.70076e-19
Progenitors 3	UBXN1	9.40844	0.324136	2.14386e-20	1.03277e-18
Progenitors 3	PPA1	9.40614	0.288022	2.11301e-20	1.02233e-18
Progenitors 3	BCL2L1	9.40545	0.568013	2.68885e-20	1.28972e-18
Progenitors 3	RPL15	9.39565	0.139106	2.18563e-20	1.05061e-18
Progenitors 3	SGK1	9.3755	0.862608	3.50687e-20	1.66771e-18
Progenitors 3	TSPAN13	9.36059	0.410806	3.59585e-20	1.70638e-18
Progenitors 3	CCDC183	9.34051	1.23561	6.16198e-20	2.87507e-18
Progenitors 3	RPL35	9.32225	0.148265	3.91005e-20	1.85153e-18
Progenitors 3	EBPL	9.31888	0.434632	5.34584e-20	2.50478e-18
Progenitors 3	IGFBP2	9.30495	0.299902	4.59452e-20	2.17103e-18
Progenitors 3	RPL37A	9.25803	0.121743	7.5724e-20	3.52576e-18
Progenitors 3	PDGFRA	9.1887	0.97811	2.12525e-19	9.69252e-18
Progenitors 3	SERPINH1	9.17367	0.417635	1.71863e-19	7.88658e-18
Progenitors 3	METAP2	9.15474	0.267441	1.99478e-19	9.11619e-18
Progenitors 3	SIPA1L2	9.13021	0.798616	3.03529e-19	1.36683e-17
Progenitors 3	RABL6	9.12813	0.407321	2.72079e-19	1.23328e-17
Progenitors 3	FGFR2	9.12719	0.661458	3.03999e-19	1.36683e-17
Progenitors 3	NUAK1	9.06201	0.759263	5.7055e-19	2.55496e-17
Progenitors 3	MAF	9.05818	0.648644	5.54782e-19	2.48936e-17
Progenitors 3	COL9A2	9.03978	0.587348	6.61878e-19	2.94027e-17
Progenitors 3	GTF2I	9.00183	0.196739	6.76138e-19	2.99764e-17
Progenitors 3	PANCR	8.98732	1.57869	1.31757e-18	5.78381e-17
Progenitors 3	FRMD4B	8.97661	0.48399	1.09835e-18	4.83102e-17
Progenitors 3	SNCA	8.96378	0.841702	1.35655e-18	5.9432e-17
Progenitors 3	NKX6-2	8.94935	2.00562	2.02315e-18	8.72621e-17
Progenitors 3	PKP2	8.935	0.528058	1.53125e-18	6.66918e-17
Progenitors 3	DYNLT3	8.92345	0.535273	1.69574e-18	7.37118e-17
Progenitors 3	EPHA4	8.91429	0.797864	1.95575e-18	8.45188e-17
Progenitors 3	HHEX	8.89831	0.474192	1.89357e-18	8.19907e-17
Progenitors 3	RCN2	8.88813	0.212298	1.52229e-18	6.6562e-17
Progenitors 3	LRP1	8.88412	0.476671	2.30613e-18	9.90837e-17
Progenitors 3	SINHCAF	8.86608	0.315939	2.47355e-18	1.06072e-16
Progenitors 3	SLC19A3	8.84329	1.2207	4.10713e-18	1.72144e-16
Progenitors 3	MARCKSL1	8.80269	0.149935	3.46126e-18	1.46731e-16
Progenitors 3	DSP	8.79898	0.317818	3.81125e-18	1.6065e-16
Progenitors 3	REC8	8.7828	0.586583	5.8284e-18	2.41559e-16
Progenitors 3	ALPK3	8.76296	0.491253	6.45515e-18	2.66541e-16
Progenitors 3	COL4A6	8.75901	0.409641	6.03727e-18	2.4975e-16
Progenitors 3	RNF152	8.74818	0.857723	8.32653e-18	3.39405e-16
Progenitors 3	DSC2	8.74755	0.417798	7.05826e-18	2.89298e-16
Progenitors 3	QPRT	8.73783	0.330798	7.17877e-18	2.93696e-16
Progenitors 3	BASP1	8.72993	0.300096	7.0343e-18	2.88848e-16
Progenitors 3	CSMD3	8.72943	0.730976	8.92914e-18	3.63303e-16
Progenitors 3	FRZB	8.71157	0.93194	1.16094e-17	4.6723e-16
Progenitors 3	FKBP15	8.70977	0.768908	1.12731e-17	4.54519e-16
Progenitors 3	PDLIM1	8.70322	0.604135	1.05996e-17	4.28917e-16
Progenitors 3	RAN	8.69727	0.219276	9.26925e-18	3.76453e-16
Progenitors 3	RPL31	8.65805	0.166624	1.36783e-17	5.48511e-16
Progenitors 3	GLDC	8.64828	0.995014	1.93243e-17	7.66636e-16
Progenitors 3	NACA	8.64336	0.147379	1.50268e-17	6.01506e-16
Progenitors 3	TM7SF2	8.63918	0.354174	1.6969e-17	6.7803e-16
Progenitors 3	DDIT4L	8.62501	1.20274	2.47862e-17	9.7463e-16
Progenitors 3	ENC1	8.62403	0.481906	1.80865e-17	7.21384e-16
Progenitors 3	BCR	8.60797	0.684027	2.41637e-17	9.51834e-16
Progenitors 3	PGAM1	8.60753	0.279316	2.1755e-17	8.58475e-16
Progenitors 3	NPM1	8.59214	0.161245	2.119e-17	8.37665e-16
Progenitors 3	RPL26	8.5861	0.130661	2.05022e-17	8.11917e-16
Progenitors 3	MMP11	8.58328	0.655021	3.02716e-17	1.18405e-15
Progenitors 3	RBM47	8.53775	0.520842	4.15408e-17	1.61915e-15
Progenitors 3	ADAMTS7	8.51894	0.691337	5.18544e-17	1.99666e-15
Progenitors 3	NECTIN2	8.51478	0.316399	4.59646e-17	1.77911e-15
Progenitors 3	SERPING1	8.50367	0.310759	4.8957e-17	1.88837e-15
Progenitors 3	SLC16A1	8.46291	0.657612	7.98987e-17	3.03452e-15
Progenitors 3	CCNG2	8.44776	0.540489	8.69507e-17	3.27441e-15
Progenitors 3	RPLP2	8.44176	0.138769	7.69609e-17	2.92794e-15
Progenitors 3	CTNNB1	8.43693	0.293723	8.59872e-17	3.24912e-15
Progenitors 3	PTMA	8.43112	0.185789	8.08453e-17	3.06002e-15
Progenitors 3	ASPH	8.42512	0.506634	1.07658e-16	4.01488e-15
Progenitors 3	PRCP	8.41898	0.424004	1.07696e-16	4.01488e-15
Progenitors 3	ZNF462	8.40365	0.492174	1.2281e-16	4.56302e-15
Progenitors 3	GSTA2	8.40316	2.37943	1.62688e-16	5.96504e-15
Progenitors 3	UACA	8.3966	0.554592	1.25792e-16	4.65828e-15
Progenitors 3	AMN	8.38831	1.20373	1.68775e-16	6.17805e-15
Progenitors 3	TCEAL9	8.38748	0.262949	1.2482e-16	4.63e-15
Progenitors 3	TST	8.37437	0.463604	1.5185e-16	5.58608e-15
Progenitors 3	SLC25A3	8.37253	0.166847	1.30226e-16	4.81448e-15
Progenitors 3	POC1B	8.35606	0.663618	1.89526e-16	6.90359e-15
Progenitors 3	SMARCA4	8.32292	0.338953	2.1666e-16	7.87907e-15
Progenitors 3	KDM6A	8.30055	0.49423	2.80011e-16	1.01332e-14
Progenitors 3	LRP2	8.29015	1.47534	3.79681e-16	1.36074e-14
Progenitors 3	SNRPD2	8.28404	0.217804	2.97589e-16	1.07519e-14
Progenitors 3	GAS6	8.27253	0.929868	3.92758e-16	1.40534e-14
Progenitors 3	FAM181B	8.25634	0.998749	4.39592e-16	1.5704e-14
Progenitors 3	RND3	8.21651	0.598584	5.35774e-16	1.89876e-14
Progenitors 3	CSPP1	8.20849	0.405339	5.62557e-16	1.98734e-14
Progenitors 3	STK39	8.20464	0.715526	6.38967e-16	2.25013e-14
Progenitors 3	RPL13A	8.16945	0.155997	7.11176e-16	2.49652e-14
Progenitors 3	TMEM64	8.16532	0.614924	8.34451e-16	2.9109e-14
Progenitors 3	ARHGAP28	8.16482	0.486837	7.94821e-16	2.78137e-14
Progenitors 3	TRABD2B	8.16337	1.09263	9.49846e-16	3.30309e-14
Progenitors 3	EIF2S3	8.15298	0.315781	8.30441e-16	2.90146e-14
Progenitors 3	SPRY2	8.14432	0.51998	9.76168e-16	3.38933e-14
Progenitors 3	NONO	8.11627	0.210365	1.00801e-15	3.49443e-14
Progenitors 3	ACTN4	8.10373	0.278289	1.21263e-15	4.18423e-14
endocrine	NEUROD1	30.5876	8.57673	2.47168e-102	7.85852e-99
endocrine	SCG3	29.6285	6.78795	8.146e-99	2.01441e-95
endocrine	CNIH2	29.0287	4.31299	4.57484e-97	9.25616e-94
endocrine	CHGA	28.8394	8.01811	8.22019e-96	1.52457e-92
endocrine	HEPACAM2	27.594	7.32686	5.10107e-91	6.30719e-88
endocrine	PCSK1N	27.1456	3.37684	3.40935e-90	3.61326e-87
endocrine	PTPRN	26.2287	8.3424	1.15437e-85	8.56387e-83
endocrine	FSTL5	26.0333	7.20727	6.28313e-85	4.36992e-82
endocrine	SSTR2	25.5123	6.52664	6.87871e-83	3.92545e-80
endocrine	F10	25.4412	2.80995	7.13312e-84	4.66925e-81
endocrine	ARX	25.4351	8.96174	1.62178e-82	8.80351e-80
endocrine	ISL1	25.4323	6.92908	1.45927e-82	8.11936e-80
endocrine	SMARCA2	25.0664	3.80354	1.45139e-81	7.51212e-79
endocrine	KCNJ6	24.6043	8.66135	3.21749e-79	1.37709e-76
endocrine	SYP	24.419	5.85716	1.30402e-78	5.27679e-76
endocrine	COX17	24.3334	1.4844	3.60225e-81	1.82209e-78
endocrine	PPP1R1A	23.6596	2.66939	1.09589e-76	4.06503e-74
endocrine	C1QL1	23.5191	4.49635	3.41248e-75	1.05484e-72
endocrine	VSTM2L	23.4931	8.5222	9.51414e-75	2.82329e-72
endocrine	SCGN	23.4692	4.85765	7.61061e-75	2.3203e-72
endocrine	ALDH1A1	23.2731	3.90043	3.02328e-74	8.51724e-72
endocrine	INSM1	23.2645	5.21901	4.95017e-74	1.37714e-71
endocrine	ATP5F1E	23.0661	0.811851	7.79588e-75	2.34466e-72
endocrine	TTR	22.9873	5.16544	3.50178e-73	8.95812e-71
endocrine	CHGB	22.7741	5.43983	6.277e-72	1.48618e-69
endocrine	GABARAPL2	22.6755	1.19274	7.68698e-74	2.08636e-71
endocrine	A1CF	22.6472	3.93329	1.08141e-71	2.50708e-69
endocrine	CPE	22.453	2.09505	8.01065e-72	1.87668e-69
endocrine	MIR7-3HG	22.4415	8.00607	1.78436e-70	3.89341e-68
endocrine	NLRP1	22.0396	2.22523	4.86744e-70	1.04163e-67
endocrine	ARFGEF3	21.9971	3.05093	3.48293e-69	7.04691e-67
endocrine	RFX6	21.871	5.15401	2.85339e-68	5.42779e-66
endocrine	SEZ6L	21.8684	5.26999	2.69567e-68	5.17197e-66
endocrine	PTPRN2	21.709	4.93287	1.25509e-67	2.32777e-65
endocrine	MOB1B	21.6291	2.69599	9.55949e-68	1.78787e-65
endocrine	VWA5B2	21.4317	4.00276	1.24048e-66	2.20865e-64
endocrine	DEPP1	21.1527	4.90128	2.69443e-65	4.47517e-63
endocrine	ERO1B	21.1228	5.01739	3.67911e-65	6.06536e-63
endocrine	RIMBP2	21.1089	7.37357	5.04632e-65	8.25816e-63
endocrine	KCTD12	20.6698	6.28445	3.04001e-63	4.76468e-61
endocrine	NKX2-2	20.6636	4.3431	1.99922e-63	3.15565e-61
endocrine	GAD2	20.329	5.93586	6.96321e-62	1.05424e-59
endocrine	CFAP65	20.1725	4.19691	2.01675e-61	3.0124e-59
endocrine	QDPR	20.1669	1.85086	3.28055e-62	5.00082e-60
endocrine	KCNK16	20.1088	8.58711	6.98798e-61	1.02319e-58
endocrine	FGF14	19.8491	4.30281	5.04588e-60	7.06297e-58
endocrine	RAP1GAP2	19.7916	3.06981	4.94603e-60	6.96702e-58
endocrine	GABRB3	19.6034	3.14738	3.47711e-59	4.77695e-57
endocrine	C9orf16	19.5961	1.502	1.29478e-59	1.78985e-57
endocrine	KCNH6	19.3261	7.96086	1.16789e-57	1.46851e-55
endocrine	MAFB	19.2995	6.24447	1.37897e-57	1.72417e-55
endocrine	ALCAM	19.1333	2.2636	1.39685e-57	1.73678e-55
endocrine	CELF4	19.0931	3.63305	6.03178e-57	7.14061e-55
endocrine	MAP1B	18.9363	2.06208	3.57061e-57	4.31889e-55
endocrine	RGS9	18.8008	3.37868	9.78793e-56	1.13458e-53
endocrine	STMN2	18.7982	5.94142	1.40329e-55	1.60552e-53
endocrine	CALY	18.7408	4.37357	2.42273e-55	2.69601e-53
endocrine	RASD1	18.6776	6.92708	5.49221e-55	5.93372e-53
endocrine	RUNX1T1	18.6249	5.96132	8.65661e-55	9.21826e-53
endocrine	KIF5C	18.5654	1.75729	1.73911e-55	1.96475e-53
endocrine	GNAO1	18.5096	6.13136	2.60855e-54	2.73848e-52
endocrine	CALCOCO2	18.4956	1.7175	3.92545e-55	4.28259e-53
endocrine	TMED8	18.4553	2.35973	1.34519e-54	1.41889e-52
endocrine	CADPS	18.4495	1.99493	5.71086e-55	6.14014e-53
endocrine	TUBA4A	18.2381	3.6319	2.20704e-53	2.21261e-51
endocrine	INA	18.2163	3.88373	3.05872e-53	3.01216e-51
endocrine	SEZ6L2	18.167	1.52074	4.92754e-54	5.1008e-52
endocrine	IRX2	18.155	7.76607	8.35998e-53	8.08956e-51
endocrine	CXXC4	18.1218	1.73574	1.57083e-53	1.58192e-51
endocrine	CDK5R2	18.0036	7.74127	3.50054e-52	3.31523e-50
endocrine	HAGH	17.9959	1.41599	2.97138e-53	2.93916e-51
endocrine	SEC11C	17.934	1.27101	5.94945e-53	5.8075e-51
endocrine	MLXIPL	17.865	3.96383	8.87181e-52	8.29626e-50
endocrine	QPCT	17.8201	3.45143	1.20339e-51	1.10672e-49
endocrine	ONECUT2	17.8116	1.94267	3.9338e-53	3.85685e-51
endocrine	CRMP1	17.6911	2.6029	1.83898e-51	1.67739e-49
endocrine	VTN	17.6805	1.77467	1.11797e-51	1.03243e-49
endocrine	AKAP12	17.5389	4.69178	2.10033e-50	1.85495e-48
endocrine	CALM1	17.5322	0.572407	3.55749e-52	3.35489e-50
endocrine	CDC42EP3	17.5286	1.68519	5.70695e-51	5.16316e-49
endocrine	SYT7	17.4638	4.37332	4.69318e-50	4.08013e-48
endocrine	COX5A	17.4192	0.851149	3.7181e-51	3.37755e-49
endocrine	C14orf132	17.3116	2.63043	1.04514e-49	8.87809e-48
endocrine	APLP1	17.2089	1.47458	9.59692e-50	8.18349e-48
endocrine	RAB26	17.1632	6.52358	1.00753e-48	8.36702e-47
endocrine	CELF3	17.1535	5.76254	1.04707e-48	8.66306e-47
endocrine	RGS4	17.1368	5.81168	1.10328e-48	9.09431e-47
endocrine	METRN	17.0637	1.1138	1.66119e-49	1.40576e-47
endocrine	MAP6	16.7953	4.06162	2.53052e-47	1.95553e-45
endocrine	SYT4	16.6313	7.20553	1.53454e-46	1.13842e-44
endocrine	NBEA	16.5011	2.12172	1.77105e-46	1.30952e-44
endocrine	C4orf48	16.4928	0.68248	2.62388e-47	2.02066e-45
endocrine	APOC3	16.4684	7.15054	7.37102e-46	5.32628e-44
endocrine	MAN1A1	16.3288	3.45053	1.89218e-45	1.32429e-43
endocrine	ACOT7	16.2676	2.99407	3.53922e-45	2.43114e-43
endocrine	PJA2	16.1948	1.18372	1.32169e-45	9.36803e-44
endocrine	ELAVL4	16.162	5.56044	1.25378e-44	8.30477e-43
endocrine	CRIP2	16.1397	2.48693	5.79666e-45	3.93325e-43
endocrine	ELL2	16.1352	1.34577	4.34917e-45	2.96918e-43
endocrine	NPW	16.0453	3.6635	2.80165e-44	1.83934e-42
endocrine	KCNK17	16.0166	7.84218	5.26426e-44	3.38616e-42
endocrine	GNG4	16.011	2.78441	2.95221e-44	1.92681e-42
endocrine	AES	15.9905	0.745424	2.86161e-45	1.98405e-43
endocrine	NRXN1	15.9049	6.20617	1.44343e-43	9.07484e-42
endocrine	TAGLN3	15.7854	5.31776	4.32606e-43	2.66706e-41
endocrine	BAALC	15.7719	4.07698	3.614e-43	2.23425e-41
endocrine	STXBP1	15.7326	2.90912	4.54677e-43	2.78768e-41
endocrine	ANKS1B	15.7169	5.73312	8.432e-43	5.12739e-41
endocrine	DPP6	15.7085	3.14427	5.8299e-43	3.56457e-41
endocrine	TERF2IP	15.7083	1.17741	1.62352e-43	1.01783e-41
endocrine	GDI1	15.6869	1.49882	2.67673e-43	1.66872e-41
endocrine	SNAP25	15.6491	3.48829	1.17619e-42	7.11337e-41
endocrine	NAA20	15.6483	1.35765	4.49843e-43	2.76567e-41
endocrine	CACNA2D1	15.5952	4.45671	2.41646e-42	1.44185e-40
endocrine	GNAS	15.5762	0.750415	1.42473e-42	8.56994e-41
endocrine	TPD52	15.5738	1.48548	8.91192e-43	5.40446e-41
endocrine	C22orf42	15.5447	8.68245	4.42997e-42	2.62217e-40
endocrine	APOA1	15.5412	2.53269	2.31258e-42	1.38357e-40
endocrine	GHRL	15.4673	6.35416	8.84921e-42	5.15571e-40
endocrine	SGCD	15.4474	7.26681	1.07653e-41	6.23937e-40
endocrine	SSBP4	15.434	1.24623	2.0768e-42	1.24586e-40
endocrine	MARCH8	15.42	2.34394	6.80691e-42	3.99722e-40
endocrine	CRYBA2	15.4134	7.49973	1.49921e-41	8.57748e-40
endocrine	SLC2A1	15.387	1.95692	7.44266e-42	4.35905e-40
endocrine	SYT5	15.384	7.01806	1.92961e-41	1.09276e-39
endocrine	INS	15.3537	5.82448	2.54283e-41	1.42552e-39
endocrine	PPL	15.3451	1.97715	1.25475e-41	7.23463e-40
endocrine	PKIB	15.2535	2.68434	4.12379e-41	2.27176e-39
endocrine	ACSL1	15.2139	4.76489	9.1371e-41	4.93581e-39
endocrine	S100A6	15.2132	1.5808	1.27113e-41	7.31015e-40
endocrine	RASA4	15.1867	3.17733	8.60997e-41	4.66237e-39
endocrine	CD200	15.1753	2.10235	5.8187e-41	3.18968e-39
endocrine	MTSS1	15.1202	2.83322	1.42789e-40	7.65761e-39
endocrine	BEX2	15.0457	0.917207	6.32636e-41	3.45945e-39
endocrine	A1BG	14.9849	1.61176	1.82742e-40	9.72994e-39
endocrine	PAX6	14.8915	8.06116	1.93571e-39	9.90371e-38
endocrine	TMOD1	14.8605	2.41918	1.23611e-39	6.36824e-38
endocrine	NAV3	14.8102	4.95606	3.6885e-39	1.86996e-37
endocrine	PLPP7	14.8004	6.3356	4.40046e-39	2.21076e-37
endocrine	RAB3B	14.7855	1.19253	1.20953e-39	6.26032e-38
endocrine	DSP	14.6922	1.15332	3.83591e-39	1.93587e-37
endocrine	NEFM	14.6771	4.76126	1.19181e-38	5.88135e-37
endocrine	SPATC1L	14.6755	1.39033	4.07262e-39	2.05068e-37
endocrine	RUNDC3A	14.5526	5.18722	4.06524e-38	1.94991e-36
endocrine	PAPSS2	14.4656	5.08781	8.68305e-38	4.10297e-36
endocrine	TMEM51	14.4117	2.96015	1.14065e-37	5.37845e-36
endocrine	ST18	14.4062	6.58435	1.66988e-37	7.80773e-36
endocrine	C19orf70	14.3681	0.942537	3.90947e-38	1.87925e-36
endocrine	GPBAR1	14.3664	3.40808	1.80832e-37	8.4373e-36
endocrine	TUNAR	14.3551	4.81086	2.49719e-37	1.15546e-35
endocrine	ATP2A3	14.3526	6.72738	2.73845e-37	1.26446e-35
endocrine	IDS	14.2345	1.21016	2.24728e-37	1.04635e-35
endocrine	RAB3C	14.2114	2.57062	6.61045e-37	3.00864e-35
endocrine	RUFY3	14.1178	1.38697	7.53056e-37	3.42041e-35
endocrine	AAED1	14.1132	2.04698	1.26438e-36	5.70794e-35
endocrine	C5orf38	14.1041	8.06056	2.72351e-36	1.22206e-34
endocrine	SYMPK	14.0998	1.27502	8.17872e-37	3.70724e-35
endocrine	CAMK2B	14.0829	5.20029	3.09106e-36	1.3842e-34
endocrine	VLDLR	14.0506	3.86638	3.65972e-36	1.63228e-34
endocrine	RAB2A	14.0365	0.783625	1.06967e-36	4.83871e-35
endocrine	ADGRG2	14.0363	6.92331	4.99682e-36	2.20653e-34
endocrine	GSTA4	14.0342	1.48005	1.78869e-36	8.05852e-35
endocrine	CMIP	13.9092	1.25755	4.8056e-36	2.12631e-34
endocrine	STX1A	13.9025	3.20923	1.27455e-35	5.55115e-34
endocrine	FAM110B	13.8736	1.99679	1.14879e-35	5.01325e-34
endocrine	NPAS3	13.858	3.79281	2.13433e-35	9.15252e-34
endocrine	PODXL2	13.8217	1.88035	1.64763e-35	7.13417e-34
endocrine	MAPRE3	13.7112	1.81505	4.22237e-35	1.78656e-33
endocrine	ABCA5	13.7013	2.4552	6.1311e-35	2.57947e-33
endocrine	TOX	13.6177	2.61709	1.53814e-34	6.35118e-33
endocrine	PEMT	13.5943	2.09215	1.8594e-34	7.63521e-33
endocrine	LRRC10B	13.5268	4.62157	4.75942e-34	1.93648e-32
endocrine	AMPH	13.5195	6.71914	5.45767e-34	2.20446e-32
endocrine	SLC7A8	13.517	1.89157	2.95952e-34	1.20857e-32
endocrine	AIF1	13.5147	7.14337	5.72722e-34	2.30497e-32
endocrine	CBFA2T2	13.4492	1.83523	5.61705e-34	2.26473e-32
endocrine	LINC02197	13.4467	8.28242	1.06232e-33	4.21443e-32
endocrine	SCG5	13.4269	2.49532	9.37465e-34	3.72575e-32
endocrine	POLR2L	13.33	0.503087	5.27834e-34	2.1359e-32
endocrine	TMEM65	13.3107	1.9892	2.04056e-33	8.03801e-32
endocrine	PCSK1	13.3071	5.9627	3.66063e-33	1.4071e-31
endocrine	LINC00261	13.3045	1.90203	2.20153e-33	8.62628e-32
endocrine	LY6H	13.3016	4.27646	3.53427e-33	1.36324e-31
endocrine	NAV1	13.2981	1.98497	2.24708e-33	8.77387e-32
endocrine	ENPP1	13.2967	4.72377	3.82572e-33	1.46297e-31
endocrine	FAM174A	13.2515	2.17608	3.7823e-33	1.44886e-31
endocrine	PAK3	13.1791	2.33789	7.44653e-33	2.80898e-31
endocrine	FOXP1	13.1756	0.967072	3.64535e-33	1.40365e-31
endocrine	FEV	13.1615	7.95403	1.37492e-32	5.13425e-31
endocrine	CACNA1A	13.1571	4.81818	1.3614e-32	5.09232e-31
endocrine	AL133325.3	13.062	4.20597	2.9519e-32	1.08771e-30
endocrine	MAPK8IP2	13.0494	4.97299	3.51042e-32	1.27869e-30
endocrine	FFAR4	13.0358	8.25564	4.22699e-32	1.53218e-30
endocrine	DPP10	13.0345	2.30402	3.01879e-32	1.11052e-30
endocrine	MANEAL	13.0154	4.28085	4.5357e-32	1.63874e-30
endocrine	RIMS2	13.0105	2.70071	3.84533e-32	1.39839e-30
endocrine	PDE4DIP	12.9859	2.10112	4.12849e-32	1.49892e-30
endocrine	IRX1	12.9208	8.35399	1.17841e-31	4.18287e-30
endocrine	LYSMD2	12.8811	4.61411	1.51891e-31	5.36584e-30
endocrine	MGAT4C	12.8493	7.97326	2.20619e-31	7.69609e-30
endocrine	RGS6	12.8254	5.99811	2.66527e-31	9.23959e-30
endocrine	ACTL6B	12.8247	10.1728	2.77244e-31	9.59617e-30
endocrine	EEF1A2	12.7647	2.033	2.57881e-31	8.95381e-30
endocrine	SMIM6	12.76	1.61746	2.5206e-31	8.76539e-30
endocrine	CXorf57	12.7213	3.59273	5.86538e-31	2.0114e-29
endocrine	ABHD13	12.7048	1.52703	4.18112e-31	1.43825e-29
endocrine	SLC7A14	12.6977	7.07027	8.42172e-31	2.87035e-29
endocrine	DYNLRB1	12.6581	0.546125	3.4996e-31	1.20568e-29
endocrine	GRSF1	12.6443	1.04819	5.69612e-31	1.95637e-29
endocrine	ACLY	12.6401	1.17916	5.94782e-31	2.03653e-29
endocrine	PAM	12.597	1.7028	1.24653e-30	4.20983e-29
endocrine	UNC13A	12.5755	5.51297	2.36722e-30	7.82835e-29
endocrine	CAPN2	12.5749	2.3269	1.44576e-30	4.84591e-29
endocrine	ST8SIA3	12.5706	3.0133	1.9691e-30	6.56051e-29
endocrine	RCAN3	12.5672	1.17279	1.05459e-30	3.58336e-29
endocrine	TNFRSF21	12.5581	1.43707	1.35594e-30	4.55858e-29
endocrine	PLPPR2	12.5424	2.72328	2.44786e-30	8.07106e-29
endocrine	VEGFB	12.5363	1.15255	1.38286e-30	4.64207e-29
endocrine	DCX	12.5327	1.67967	1.76135e-30	5.89482e-29
endocrine	CELF2	12.5319	1.96152	2.07812e-30	6.9134e-29
endocrine	MGAT4A	12.5179	1.76282	2.30329e-30	7.62827e-29
endocrine	GULP1	12.5055	1.63167	2.44026e-30	8.05793e-29
endocrine	PPM1K	12.4664	1.49295	3.33112e-30	1.08547e-28
endocrine	C12orf75	12.4583	0.955882	3.15734e-30	1.03035e-28
endocrine	PSD	12.4151	4.00915	9.19987e-30	2.95458e-28
endocrine	DYNLT1	12.4136	0.612918	3.00659e-30	9.84893e-29
endocrine	GCH1	12.3342	2.22963	1.57755e-29	5.01572e-28
endocrine	FOXA2	12.3228	0.877825	9.16911e-30	2.94896e-28
endocrine	ACVR1C	12.3142	5.44785	2.41447e-29	7.60062e-28
endocrine	NEURL1	12.2916	2.41237	2.20466e-29	6.96973e-28
endocrine	TP53INP1	12.2665	1.33943	1.94244e-29	6.14949e-28
endocrine	STMN3	12.2377	2.73343	3.62921e-29	1.13284e-27
endocrine	ABHD15	12.2309	3.44157	4.36475e-29	1.35863e-27
endocrine	COX8A	12.2098	0.548568	1.83516e-29	5.8239e-28
endocrine	STARD10	12.2082	0.853283	2.50114e-29	7.86233e-28
endocrine	AP3B2	12.1871	4.74107	7.03739e-29	2.18139e-27
endocrine	KCNB2	12.1601	7.9618	9.41119e-29	2.90104e-27
endocrine	CHL1	12.1474	5.3726	1.02962e-28	3.16507e-27
endocrine	FAM167A	12.099	3.30812	1.36569e-28	4.16346e-27
endocrine	LRRC24	12.0985	2.64351	1.23454e-28	3.77936e-27
endocrine	CACNA1C	12.0875	5.31111	1.70783e-28	5.16434e-27
endocrine	RTN1	12.0721	3.61787	1.80934e-28	5.45647e-27
endocrine	FOXN3	12.0707	1.67384	1.20142e-28	3.68304e-27
endocrine	PNMA2	12.0658	2.20237	1.46585e-28	4.4447e-27
endocrine	FBXL16	12.0607	6.20673	2.19925e-28	6.60497e-27
endocrine	PROC	12.0467	3.18006	2.12901e-28	6.40314e-27
endocrine	SERPINI1	12.0449	2.06985	1.64412e-28	4.97843e-27
endocrine	MSMO1	12.0315	1.26211	1.36749e-28	4.16346e-27
endocrine	TRMT9B	12.0057	3.59265	3.18326e-28	9.45882e-27
endocrine	ST6GALNAC5	11.9689	5.46649	4.75211e-28	1.40269e-26
endocrine	FAM214A	11.8951	1.41194	5.31624e-28	1.56506e-26
endocrine	ANXA6	11.8878	2.09787	6.02195e-28	1.76813e-26
endocrine	LIG4	11.8839	1.96436	7.09377e-28	2.0719e-26
endocrine	RTL5	11.868	2.88311	9.64383e-28	2.79835e-26
endocrine	H2AFJ	11.8603	0.940029	6.11081e-28	1.79186e-26
endocrine	TACC2	11.8548	1.54729	7.72579e-28	2.25059e-26
endocrine	TMEM196	11.854	6.09422	1.30519e-27	3.74818e-26
endocrine	PDE3B	11.8101	1.37478	1.02511e-27	2.96681e-26
endocrine	NANOS1	11.803	3.34609	1.86683e-27	5.33354e-26
endocrine	RGS17	11.7987	2.05366	1.40656e-27	4.02889e-26
endocrine	SRRM4	11.7881	5.21457	2.26181e-27	6.42897e-26
endocrine	MVB12B	11.7146	2.37246	3.42146e-27	9.66345e-26
endocrine	P4HTM	11.6815	1.21014	3.09919e-27	8.78671e-26
endocrine	NFASC	11.6715	6.79766	6.29533e-27	1.76237e-25
endocrine	NDUFA3	11.6628	0.488927	2.1554e-27	6.13434e-26
endocrine	DDC	11.6511	5.06694	7.37058e-27	2.05821e-25
endocrine	TSPAN7	11.6272	2.10978	6.56084e-27	1.8344e-25
endocrine	RGS7	11.5995	4.59305	1.107e-26	3.05675e-25
endocrine	DNAJC12	11.5989	5.69571	1.1508e-26	3.17377e-25
endocrine	PLXNA2	11.5976	2.95291	9.6856e-27	2.68781e-25
endocrine	RAPGEF4	11.5963	5.33544	1.17234e-26	3.22119e-25
endocrine	SGPP2	11.5935	4.41654	1.15256e-26	3.17467e-25
endocrine	DCC	11.5891	2.15731	8.9591e-27	2.49242e-25
endocrine	NECAB2	11.5206	8.04135	2.28746e-26	6.21609e-25
endocrine	ZDHHC14	11.5201	2.57271	1.82032e-26	4.96483e-25
endocrine	UBE2S	11.4989	0.849572	7.91726e-27	2.2081e-25
endocrine	MAP9	11.4598	0.961116	1.89162e-26	5.15298e-25
endocrine	SPOCK3	11.4481	4.13129	3.90612e-26	1.05248e-24
endocrine	TUBA1A	11.4332	0.674389	1.2139e-26	3.33126e-25
endocrine	REEP1	11.4302	2.59136	3.97035e-26	1.0672e-24
endocrine	FOXO1	11.4064	1.81849	4.10592e-26	1.10231e-24
endocrine	GNG2	11.391	3.7161	5.8523e-26	1.56174e-24
endocrine	GCK	11.3908	5.39547	6.69749e-26	1.78301e-24
endocrine	C3orf14	11.3675	1.59868	5.32886e-26	1.42376e-24
endocrine	NACAD	11.3595	2.66205	7.06362e-26	1.87823e-24
endocrine	RBP1	11.3571	0.714254	3.92472e-26	1.05621e-24
endocrine	FRRS1L	11.3453	3.72765	9.26774e-26	2.45551e-24
endocrine	BTBD17	11.3371	6.66226	1.07387e-25	2.83849e-24
endocrine	ETV1	11.3005	2.21187	1.12055e-25	2.95837e-24
endocrine	ATP2B1	11.2886	0.866858	8.52667e-26	2.26186e-24
endocrine	IRF2BP2	11.2688	0.955357	1.07071e-25	2.8335e-24
endocrine	TMEM74B	11.2576	2.02578	1.4766e-25	3.88453e-24
endocrine	RAB3A	11.1963	3.19411	3.12838e-25	8.14331e-24
endocrine	SYNJ2	11.1826	1.63394	2.61109e-25	6.80474e-24
endocrine	CEP126	11.1617	2.19897	3.50408e-25	9.0788e-24
endocrine	PCDH9	11.1615	3.06048	4.14708e-25	1.07074e-23
endocrine	CERKL	11.1521	7.59446	5.09001e-25	1.30361e-23
endocrine	CPLX2	11.1315	8.00402	6.04473e-25	1.54014e-23
endocrine	LSS	11.118	1.46735	4.18881e-25	1.08026e-23
endocrine	TMOD2	11.1159	2.67285	5.35934e-25	1.36943e-23
mesenchymal	TMSB10	22.5398	1.41504	4.53116e-40	1.46153e-37
mesenchymal	VIM	21.8476	2.84777	2.73493e-39	8.2255e-37
mesenchymal	S100A11	20.3703	2.21942	5.07503e-37	1.29828e-34
mesenchymal	TMSB4X	19.9296	1.66861	1.05668e-35	2.23976e-33
mesenchymal	ACTB	19.9162	1.32599	3.7574e-36	8.53314e-34
mesenchymal	PFN1	18.144	1.33412	1.37747e-32	2.4331e-30
mesenchymal	ACTG1	17.7216	1.16693	3.16069e-32	5.53892e-30
mesenchymal	RHOC	16.6197	1.92265	7.91559e-30	1.05491e-27
mesenchymal	CFL1	16.371	0.847422	1.48547e-29	1.91101e-27
mesenchymal	PPP1R14B	16.2317	1.64059	3.86709e-29	4.80816e-27
mesenchymal	SPARC	14.6241	3.37759	7.59447e-26	7.07207e-24
mesenchymal	TAGLN2	13.7737	2.14836	2.65001e-24	2.16039e-22
mesenchymal	GAPDH	13.3886	0.825063	1.23322e-23	9.49708e-22
mesenchymal	TPM3	13.2359	1.20797	2.84043e-23	2.05248e-21
mesenchymal	TPM2	13.0795	3.10629	8.90418e-23	6.11641e-21
mesenchymal	MYL6	12.927	0.943375	1.43938e-22	9.67821e-21
mesenchymal	AP2S1	12.7905	1.29397	2.39656e-22	1.58272e-20
mesenchymal	ARPC2	12.1114	1.22457	7.01941e-21	4.05776e-19
mesenchymal	ENO1	11.9141	1.06829	1.31726e-20	7.36607e-19
mesenchymal	TUBA1B	11.8629	1.77989	1.3854e-20	7.68913e-19
mesenchymal	FDPS	11.819	1.34217	2.09444e-20	1.15096e-18
mesenchymal	COL4A2	11.7813	2.79828	3.83639e-20	2.05247e-18
mesenchymal	COL4A1	11.7115	3.49881	5.6389e-20	2.94599e-18
mesenchymal	CAPN2	11.6177	3.38126	8.50976e-20	4.3841e-18
mesenchymal	YBX1	11.5757	0.69043	7.16587e-20	3.70892e-18
mesenchymal	MYL12A	11.5352	1.08745	9.42177e-20	4.83159e-18
mesenchymal	TAGLN	11.2727	5.38049	4.8596e-19	2.37704e-17
mesenchymal	PRELID1	11.217	0.899676	3.56564e-19	1.76349e-17
mesenchymal	PKM	11.1654	1.14692	5.52086e-19	2.68867e-17
mesenchymal	REXO2	10.9242	1.774	2.04251e-18	9.23944e-17
mesenchymal	PPIA	10.8183	0.572181	2.54324e-18	1.13888e-16
mesenchymal	MYL9	10.8159	2.85526	4.0472e-18	1.77662e-16
mesenchymal	AP2M1	10.5858	0.879397	8.62297e-18	3.67649e-16
mesenchymal	TPM4	10.528	1.23385	1.28834e-17	5.39989e-16
mesenchymal	PFKP	10.5218	2.69843	1.60699e-17	6.64781e-16
mesenchymal	ARPC5	10.46	1.16997	1.7989e-17	7.40043e-16
mesenchymal	TUBA1C	10.4402	1.91382	2.14599e-17	8.73149e-16
mesenchymal	PDLIM1	10.4317	2.15713	2.40605e-17	9.71853e-16
mesenchymal	MYOF	10.3693	4.34399	3.72626e-17	1.46264e-15
mesenchymal	TUBB6	10.3129	3.10113	4.68148e-17	1.7995e-15
mesenchymal	CAPZB	10.2644	0.892407	4.04103e-17	1.56685e-15
mesenchymal	FABP5	10.2554	1.81167	5.26767e-17	2.01439e-15
mesenchymal	MAP1B	9.84336	2.0437	3.95771e-16	1.37415e-14
mesenchymal	ARHGDIA	9.84126	1.38859	3.93922e-16	1.37021e-14
mesenchymal	S100A10	9.81913	1.55614	3.6935e-16	1.29453e-14
mesenchymal	WDR1	9.73674	1.60336	6.76419e-16	2.27752e-14
mesenchymal	PRSS23	9.72653	2.0567	7.35157e-16	2.4641e-14
mesenchymal	ANXA2	9.71191	0.793778	3.8799e-16	1.35347e-14
mesenchymal	SH3BGRL3	9.65075	1.32524	1.07897e-15	3.54924e-14
mesenchymal	YWHAB	9.59724	0.701465	1.09877e-15	3.60681e-14
mesenchymal	ANXA6	9.5847	3.26881	1.61746e-15	5.18706e-14
mesenchymal	PTMS	9.42482	0.818133	2.80415e-15	8.76532e-14
mesenchymal	COTL1	9.41129	2.44996	3.6628e-15	1.13379e-13
mesenchymal	MYL12B	9.36309	1.02692	4.19428e-15	1.29112e-13
mesenchymal	TPM1	9.30993	1.47297	5.25033e-15	1.59851e-13
mesenchymal	ANXA1	9.27149	7.03004	7.75364e-15	2.31321e-13
mesenchymal	SERF2	9.23874	0.499958	6.51998e-15	1.96093e-13
mesenchymal	MLLT11	9.22439	1.46403	7.89598e-15	2.34937e-13
mesenchymal	AHNAK	9.20293	2.49556	9.76515e-15	2.86341e-13
mesenchymal	ACTN1	9.16718	1.86153	1.16552e-14	3.36881e-13
mesenchymal	EEF1B2	9.16171	0.60887	8.91278e-15	2.63081e-13
mesenchymal	F2R	9.03465	2.08409	2.23074e-14	6.21369e-13
mesenchymal	FSCN1	8.97791	1.41868	2.76725e-14	7.62227e-13
mesenchymal	UBE2S	8.94331	1.48411	3.17295e-14	8.64346e-13
mesenchymal	PDLIM7	8.92882	1.43726	3.53126e-14	9.58405e-13
mesenchymal	MAZ	8.90136	1.23243	3.79857e-14	1.02598e-12
mesenchymal	GPX4	8.88885	0.779415	3.98135e-14	1.07275e-12
mesenchymal	RABL6	8.83734	1.13677	5.13319e-14	1.36005e-12
mesenchymal	POMP	8.81037	0.865488	6.28329e-14	1.65492e-12
mesenchymal	CENPW	8.79235	2.01067	6.78145e-14	1.77981e-12
mesenchymal	PRDX1	8.77617	0.88953	7.22749e-14	1.88797e-12
mesenchymal	H2AFZ	8.76363	0.950158	6.94603e-14	1.81872e-12
mesenchymal	CYTOR	8.73318	2.55392	9.9927e-14	2.55629e-12
mesenchymal	TUBB	8.71769	0.755976	7.71229e-14	2.00285e-12
mesenchymal	SERPINH1	8.70222	1.50466	1.09577e-13	2.79353e-12
mesenchymal	TXN	8.67472	0.740891	1.1285e-13	2.87368e-12
mesenchymal	ARPC3	8.66101	0.513576	1.06915e-13	2.72878e-12
mesenchymal	EIF5A	8.64478	0.746327	1.30943e-13	3.31233e-12
mesenchymal	NME1	8.63037	1.09972	1.39912e-13	3.52648e-12
mesenchymal	PGAM1	8.59777	0.900552	1.67718e-13	4.16838e-12
mesenchymal	SRM	8.48082	1.36552	3.11854e-13	7.51149e-12
mesenchymal	LGALS1	8.40511	5.75585	5.10473e-13	1.20606e-11
mesenchymal	BANF1	8.40361	0.774437	3.94765e-13	9.40673e-12
mesenchymal	ZYX	8.3911	1.66496	4.94407e-13	1.17059e-11
mesenchymal	TKT	8.36518	0.975922	5.0953e-13	1.20511e-11
mesenchymal	PCDH7	8.36467	2.14702	5.72688e-13	1.34025e-11
mesenchymal	PLS3	8.34331	1.5706	6.12811e-13	1.42814e-11
mesenchymal	RAB31	8.33922	3.5379	6.88876e-13	1.59042e-11
mesenchymal	TPI1	8.31824	0.603329	5.99842e-13	1.39938e-11
mesenchymal	SEPT11	8.304	1.40586	7.63158e-13	1.75102e-11
mesenchymal	CSRP2	8.25787	2.19995	1.00149e-12	2.25142e-11
mesenchymal	IRS1	8.25699	2.55798	9.9794e-13	2.24572e-11
mesenchymal	PHLDA2	8.17077	3.32994	1.52857e-12	3.36164e-11
mesenchymal	NT5DC2	8.1455	1.12487	1.52417e-12	3.35529e-11
mesenchymal	PDLIM2	8.12321	2.20927	1.87352e-12	4.06009e-11
mesenchymal	VASP	8.02274	1.00376	2.66567e-12	5.6664e-11
mesenchymal	CDKN2A	7.9788	5.14992	3.95145e-12	8.1884e-11
mesenchymal	FAM89B	7.96134	1.15733	3.75924e-12	7.84857e-11
mesenchymal	ABRACL	7.9606	1.54243	3.95098e-12	8.1884e-11
mesenchymal	TUBA1A	7.88678	0.787915	4.52138e-12	9.29158e-11
mesenchymal	RDX	7.87167	1.1215	6.02748e-12	1.21401e-10
mesenchymal	LMNA	7.86444	1.9051	6.52779e-12	1.3065e-10
mesenchymal	RHOBTB3	7.84393	1.21665	6.81452e-12	1.35656e-10
mesenchymal	RPLP1	7.8403	0.478154	6.71747e-12	1.33844e-10
mesenchymal	CDK2AP2	7.8142	1.44714	7.9091e-12	1.55362e-10
mesenchymal	PGK1	7.80663	0.734155	7.46906e-12	1.47441e-10
mesenchymal	COL5A2	7.79465	5.61861	9.56982e-12	1.85839e-10
mesenchymal	PITX2	7.74083	2.69423	1.18969e-11	2.27668e-10
mesenchymal	SLC1A3	7.73941	4.95205	1.23742e-11	2.35774e-10
mesenchymal	MIR4435-2HG	7.73524	2.88693	1.24526e-11	2.36876e-10
mesenchymal	FBN2	7.70354	3.51556	1.44552e-11	2.71948e-10
mesenchymal	NRP2	7.69742	3.6634	1.49494e-11	2.80534e-10
mesenchymal	BOLA3	7.68655	1.18965	1.42866e-11	2.69461e-10
mesenchymal	GUK1	7.63307	0.817579	1.86947e-11	3.45572e-10
mesenchymal	DYNLT3	7.63159	1.37745	1.88914e-11	3.48629e-10
mesenchymal	POLR2L	7.62023	0.516058	1.79357e-11	3.32095e-10
mesenchymal	TMEM141	7.61794	1.44734	2.03335e-11	3.73386e-10
mesenchymal	PSMA7	7.61186	0.61344	2.01279e-11	3.7022e-10
mesenchymal	GLRX	7.60072	2.17261	2.32229e-11	4.22262e-10
mesenchymal	DPYSL3	7.58177	2.07674	2.53268e-11	4.58643e-10
mesenchymal	GJA1	7.56387	3.23529	2.81394e-11	5.05057e-10
mesenchymal	SLC2A3	7.55421	2.22075	2.80221e-11	5.03764e-10
mesenchymal	VDAC1	7.52284	0.697931	2.99036e-11	5.35426e-10
mesenchymal	CST1	7.50906	6.17034	3.72376e-11	6.56183e-10
mesenchymal	SNRPD2	7.48576	0.532889	3.3985e-11	6.0413e-10
mesenchymal	TGFB1I1	7.48248	3.98289	4.19241e-11	7.3124e-10
mesenchymal	EIF4EBP1	7.47612	1.06648	3.82682e-11	6.72216e-10
mesenchymal	CAP1	7.46824	1.12534	4.22064e-11	7.35587e-10
mesenchymal	CAVIN1	7.45878	4.65044	4.67554e-11	8.09167e-10
mesenchymal	CYCS	7.45477	0.939607	4.29184e-11	7.46244e-10
mesenchymal	NXN	7.44806	1.49092	4.53497e-11	7.86062e-10
mesenchymal	CALM1	7.41165	0.713673	5.47628e-11	9.3826e-10
mesenchymal	ACTR3	7.32864	0.93711	7.66622e-11	1.28093e-09
mesenchymal	PRDX6	7.32402	0.698879	8.01987e-11	1.33794e-09
mesenchymal	LIFR	7.29084	2.59744	1.01483e-10	1.66132e-09
mesenchymal	SEC61G	7.2879	0.487225	8.64e-11	1.43288e-09
mesenchymal	CCDC85B	7.25729	1.91449	1.17538e-10	1.90526e-09
mesenchymal	ITGB1BP1	7.2376	1.39547	1.2448e-10	2.01046e-09
mesenchymal	PEA15	7.23758	1.95198	1.27941e-10	2.06038e-09
mesenchymal	UACA	7.23284	1.84179	1.31271e-10	2.10639e-09
mesenchymal	ATP5MD	7.23183	0.473401	1.18758e-10	1.92224e-09
mesenchymal	MSN	7.19371	1.65064	1.55271e-10	2.46133e-09
mesenchymal	SERPINE2	7.18102	2.23021	1.66794e-10	2.62715e-09
mesenchymal	PDLIM5	7.10891	1.78496	2.34728e-10	3.61095e-09
mesenchymal	KNOP1	7.07465	1.07338	2.55565e-10	3.91186e-09
mesenchymal	VCL	7.07301	1.38789	2.72915e-10	4.15743e-09
mesenchymal	CKS1B	7.07296	1.32925	2.57465e-10	3.93554e-09
mesenchymal	TMEM88	7.04711	2.78046	3.185e-10	4.78632e-09
mesenchymal	TGFB1	7.01107	1.59964	3.56021e-10	5.31073e-09
mesenchymal	MRPS15	7.00759	0.951959	3.57e-10	5.32176e-09
mesenchymal	RRAS	6.98196	2.92521	4.35939e-10	6.39148e-09
mesenchymal	AURKAIP1	6.96857	0.667004	4.21122e-10	6.20695e-09
mesenchymal	CLIC1	6.96201	0.596534	4.18958e-10	6.18324e-09
mesenchymal	RPLP2	6.95051	0.340088	4.36374e-10	6.39364e-09
mesenchymal	FXYD5	6.90878	4.76946	6.18838e-10	8.8972e-09
mesenchymal	RGS5	6.90032	4.88149	6.43201e-10	9.23554e-09
mesenchymal	EFNB2	6.89199	1.36014	6.21782e-10	8.93375e-09
mesenchymal	EDN1	6.86668	4.40007	7.49751e-10	1.06759e-08
mesenchymal	POP7	6.85124	1.1043	7.37803e-10	1.0526e-08
mesenchymal	NOP10	6.82394	0.707967	8.44354e-10	1.18936e-08
mesenchymal	ATP5MF	6.81922	0.500941	8.44204e-10	1.18936e-08
mesenchymal	RSU1	6.79423	2.0127	1.02398e-09	1.42793e-08
mesenchymal	OST4	6.76332	0.518918	1.11689e-09	1.54972e-08
mesenchymal	DEF8	6.75279	1.24112	1.18316e-09	1.63454e-08
mesenchymal	PSMD8	6.74853	0.510179	1.13526e-09	1.57226e-08
mesenchymal	LBH	6.72862	1.99866	1.3852e-09	1.896e-08
mesenchymal	DNAJC15	6.71505	1.0907	1.41825e-09	1.93712e-08
mesenchymal	LDLR	6.7017	1.79502	1.53125e-09	2.08183e-08
mesenchymal	MEF2C	6.69062	5.60873	1.70161e-09	2.28967e-08
mesenchymal	SOCS2	6.68507	3.00839	1.71941e-09	2.30804e-08
mesenchymal	TUBB4B	6.67551	0.848508	1.6374e-09	2.21263e-08
mesenchymal	TMA7	6.6663	0.371194	1.73189e-09	2.32059e-08
mesenchymal	BCAR1	6.65459	1.28541	1.88576e-09	2.51013e-08
mesenchymal	BZW2	6.64965	1.08137	1.88883e-09	2.51271e-08
mesenchymal	PARVA	6.64928	1.52966	1.97225e-09	2.61744e-08
mesenchymal	TUBG1	6.61536	1.31753	2.23572e-09	2.93905e-08
mesenchymal	UQCRH	6.61002	0.546327	2.29297e-09	3.00721e-08
mesenchymal	FAM198B	6.57536	3.95084	2.86345e-09	3.70517e-08
mesenchymal	GNG12	6.56667	1.94885	2.87943e-09	3.72152e-08
mesenchymal	CRIP2	6.5477	2.44251	3.20932e-09	4.12156e-08
mesenchymal	BIRC5	6.53169	1.68995	3.21577e-09	4.12747e-08
mesenchymal	NDUFB2	6.50991	0.495264	3.53086e-09	4.5059e-08
mesenchymal	RBMS3	6.50595	4.29111	3.94167e-09	4.99293e-08
mesenchymal	ARHGAP42	6.50481	1.8477	3.85106e-09	4.89208e-08
mesenchymal	CRTAP	6.50266	1.21567	3.74019e-09	4.75939e-08
mesenchymal	GPX8	6.49344	1.12023	3.87712e-09	4.91956e-08
mesenchymal	ITGAV	6.49296	1.49552	4.05923e-09	5.11565e-08
mesenchymal	JPT1	6.48335	0.715625	4.01496e-09	5.06559e-08
mesenchymal	YWHAH	6.46859	0.968564	4.35856e-09	5.47118e-08
mesenchymal	EVA1B	6.46549	1.72392	4.63876e-09	5.79675e-08
mesenchymal	EPSTI1	6.44841	2.63152	5.06811e-09	6.28039e-08
mesenchymal	SLC16A3	6.44369	2.15904	5.08095e-09	6.29279e-08
mesenchymal	IGFBP4	6.4433	3.88573	5.22783e-09	6.46392e-08
mesenchymal	TIMP1	6.41893	1.30892	5.63626e-09	6.91896e-08
mesenchymal	SORBS3	6.3873	1.17891	6.33273e-09	7.6975e-08
mesenchymal	MVD	6.36441	1.60014	7.19263e-09	8.69996e-08
mesenchymal	PDCD5	6.3546	0.81517	7.42463e-09	8.9417e-08
mesenchymal	GLIPR2	6.34615	2.21892	7.95395e-09	9.55848e-08
mesenchymal	NUDT4	6.33133	1.23822	8.27749e-09	9.92051e-08
mesenchymal	ACAT2	6.32308	1.16916	8.60762e-09	1.02885e-07
mesenchymal	SLC2A1	6.31947	1.69345	8.91452e-09	1.06211e-07
mesenchymal	CSRP1	6.30398	1.31178	9.44714e-09	1.12017e-07
mesenchymal	SLC7A7	6.29162	5.02239	1.04578e-08	1.2296e-07
mesenchymal	UBE2E3	6.28514	0.760788	9.98258e-09	1.17738e-07
mesenchymal	CRMP1	6.27556	1.8303	1.07532e-08	1.26092e-07
mesenchymal	NTAN1	6.24887	1.18917	1.20107e-08	1.40173e-07
mesenchymal	IGFBP7	6.24118	2.55745	1.2858e-08	1.49046e-07
mesenchymal	SNRPG	6.21652	0.457796	1.31595e-08	1.52382e-07
mesenchymal	LAMC1	6.2083	1.23998	1.45691e-08	1.67226e-07
mesenchymal	GNAI2	6.20174	0.721631	1.49038e-08	1.70452e-07
mesenchymal	FAM114A1	6.16964	1.23803	1.7127e-08	1.93492e-07
mesenchymal	ATP5MC3	6.15978	0.446167	1.75426e-08	1.97986e-07
mesenchymal	DDT	6.15666	0.795944	1.78794e-08	2.01582e-07
mesenchymal	IKBIP	6.14553	1.33916	1.92803e-08	2.15412e-07
mesenchymal	TTR	6.12734	2.16851	2.0566e-08	2.28174e-07
mesenchymal	HMGB1	6.11584	0.588569	2.04917e-08	2.27576e-07
mesenchymal	NUDT1	6.11037	1.16881	2.18724e-08	2.41824e-07
mesenchymal	TOMM40	6.08045	0.873761	2.5291e-08	2.76462e-07
mesenchymal	MSMO1	6.06729	1.09564	2.66312e-08	2.89972e-07
mesenchymal	CREB3L1	6.0555	1.8191	2.89307e-08	3.1363e-07
mesenchymal	ARPC1B	6.05026	1.48704	2.98706e-08	3.23346e-07
mesenchymal	SIPA1L2	6.04816	1.60529	2.99489e-08	3.24036e-07
mesenchymal	SLC1A5	6.04328	1.70229	3.04518e-08	3.2928e-07
mesenchymal	PPP1R18	6.03353	2.13818	3.24124e-08	3.48488e-07
mesenchymal	GLI3	6.02137	3.09942	3.44481e-08	3.68595e-07
mesenchymal	DHCR24	6.01247	1.58248	3.53471e-08	3.76765e-07
mesenchymal	BASP1	6.01057	0.689563	3.39528e-08	3.63819e-07
mesenchymal	ADAMTS12	6.01022	1.65681	3.51904e-08	3.75454e-07
mesenchymal	PTMA	6.00487	0.419612	3.42299e-08	3.66612e-07
mesenchymal	COX8A	6.00442	0.518644	3.48845e-08	3.72727e-07
mesenchymal	DYNC1I2	6.00325	0.579169	3.50935e-08	3.746e-07
mesenchymal	CNN2	5.99816	0.842316	3.59656e-08	3.82991e-07
mesenchymal	DYNLL1	5.99366	0.506745	3.6626e-08	3.8965e-07
mesenchymal	MRPL52	5.99361	0.570655	3.69101e-08	3.92111e-07
mesenchymal	SHISA5	5.98218	1.2695	3.9768e-08	4.21264e-07
mesenchymal	AKAP12	5.98039	2.98721	4.11995e-08	4.35806e-07
mesenchymal	C1orf21	5.97997	2.07078	4.1329e-08	4.36761e-07
mesenchymal	STMN1	5.95857	0.479745	4.09601e-08	4.3348e-07
mesenchymal	RANBP1	5.94896	0.748026	4.48886e-08	4.71468e-07
mesenchymal	S100A4	5.94029	2.63362	4.94472e-08	5.15697e-07
mesenchymal	COX7A2	5.93835	0.411348	4.71968e-08	4.93289e-07
mesenchymal	ITLN2	5.92562	4.65522	5.33306e-08	5.52058e-07
mesenchymal	SPRY1	5.92494	1.94799	5.22464e-08	5.42096e-07
mesenchymal	MICAL2	5.92117	3.00912	5.38811e-08	5.57239e-07
mesenchymal	CARHSP1	5.91032	0.619959	5.33013e-08	5.52012e-07
mesenchymal	SLIRP	5.90414	0.420776	5.41719e-08	5.59986e-07
mesenchymal	ADAM19	5.89016	2.12605	6.07648e-08	6.20643e-07
mesenchymal	LGALS3	5.88374	2.538	6.34617e-08	6.46113e-07
mesenchymal	TK1	5.87702	1.63509	6.29946e-08	6.41945e-07
mesenchymal	FLNC	5.86523	2.88694	6.84919e-08	6.91318e-07
mesenchymal	GNB4	5.84971	2.34848	7.33718e-08	7.35363e-07
mesenchymal	ACOT7	5.84217	1.28512	7.07297e-08	7.11646e-07
mesenchymal	SLC25A24	5.84184	0.930606	7.33843e-08	7.35363e-07
mesenchymal	ARHGDIB	5.84145	4.78803	7.7077e-08	7.70286e-07
mesenchymal	SYTL5	5.82621	3.20367	8.20363e-08	8.13945e-07
mesenchymal	TUBB2A	5.81178	0.926347	8.25079e-08	8.17585e-07
mesenchymal	GNB1	5.80976	0.622513	8.2464e-08	8.17514e-07
mesenchymal	CLPP	5.80872	0.89533	8.3995e-08	8.30841e-07
mesenchymal	PDHA1	5.80189	0.98077	8.71915e-08	8.61312e-07
mesenchymal	NID2	5.80181	5.05662	9.17716e-08	9.01354e-07
mesenchymal	PLXND1	5.8005	2.51397	9.03932e-08	8.90173e-07
mesenchymal	SLC1A1	5.78734	3.20576	9.7201e-08	9.49651e-07
mesenchymal	FDFT1	5.77618	0.855494	9.70479e-08	9.48989e-07
mesenchymal	FKBP1A	5.76956	0.825004	1.02406e-07	9.97436e-07
mesenchymal	DLC1	5.76179	1.74045	1.06384e-07	1.03257e-06
mesenchymal	SDC2	5.75928	1.46124	1.08234e-07	1.04824e-06
mesenchymal	LDHA	5.75742	0.879785	1.03927e-07	1.01181e-06
mesenchymal	ANAPC11	5.75351	0.527533	1.04908e-07	1.02002e-06
mesenchymal	GNG11	5.75307	5.37609	1.13468e-07	1.0918e-06
mesenchymal	HCFC1R1	5.74866	1.41153	1.12476e-07	1.08414e-06
mesenchymal	KPNA2	5.73912	1.05169	1.14938e-07	1.10356e-06
mesenchymal	FLT1	5.73178	3.40201	1.23311e-07	1.17736e-06
mesenchymal	MTHFD1L	5.73045	1.56219	1.21489e-07	1.16145e-06
mesenchymal	MAP3K20	5.72944	1.71803	1.23161e-07	1.17642e-06
mesenchymal	NES	5.72814	1.15564	1.20933e-07	1.15664e-06
mesenchymal	RAN	5.71219	0.522569	1.28313e-07	1.21988e-06
mesenchymal	LIMS1	5.70835	1.18963	1.3478e-07	1.27735e-06
mesenchymal	CCNB1	5.69736	1.53313	1.38493e-07	1.30606e-06
mesenchymal	TXNIP	5.65148	1.07053	1.67243e-07	1.56394e-06
mesenchymal	TXNDC17	5.64472	0.581404	1.73725e-07	1.62047e-06
mesenchymal	RUSC1	5.63148	1.50122	1.86365e-07	1.73039e-06
mesenchymal	RPL27	5.62951	0.329854	1.82095e-07	1.69356e-06
mesenchymal	FERMT2	5.62924	1.1731	1.88626e-07	1.74992e-06
mesenchymal	GSTA2	5.62426	3.88548	1.9776e-07	1.8278e-06
mesenchymal	MTHFD1	5.62342	1.98658	1.95669e-07	1.81148e-06
mesenchymal	NDUFB10	5.61488	0.558106	1.95994e-07	1.81374e-06
mesenchymal	VAT1	5.61467	0.895939	1.96753e-07	1.81925e-06
mesenchymal	RAC1	5.61312	0.469294	1.98435e-07	1.83328e-06
mesenchymal	ETS1	5.60378	2.87284	2.14965e-07	1.97615e-06
mesenchymal	BZW1	5.59521	0.45487	2.09166e-07	1.92603e-06
mesenchymal	THY1	5.58696	4.42986	2.32591e-07	2.12502e-06
mesenchymal	HRAS	5.57164	0.985458	2.39214e-07	2.17748e-06
mesenchymal	SNHG18	5.56947	1.97253	2.46158e-07	2.23247e-06
mesenchymal	COL3A1	5.56665	9.18733	2.54694e-07	2.30239e-06
mesenchymal	LOXL2	5.56122	4.40737	2.59616e-07	2.34117e-06
mesenchymal	SH3GLB1	5.55682	1.00266	2.58013e-07	2.32982e-06
mesenchymal	PAICS	5.55425	0.906111	2.56053e-07	2.31373e-06
mesenchymal	MDFI	5.55175	1.62978	2.65478e-07	2.3892e-06
mesenchymal	MRPL41	5.54647	0.651016	2.65717e-07	2.39038e-06
mesenchymal	IGFBP5	5.53596	2.50103	2.86582e-07	2.56461e-06
endothelial	COL4A1	59.475	7.09811	1.75722e-16	1.54825e-15
endothelial	ESM1	47.5508	12.7751	4.79965e-15	3.98734e-14
endothelial	SPARC	37.5203	5.66575	5.33458e-14	4.21913e-13
endothelial	COL4A2	32.9473	5.47378	2.88817e-13	2.20663e-12
endothelial	PECAM1	31.2463	12.1563	7.24026e-13	5.42111e-12
endothelial	CALM1	31.2138	2.5695	4.66561e-13	3.53792e-12
endothelial	MSN	29.0404	4.17269	1.22851e-12	9.09876e-12
endothelial	KDR	28.73	12.3453	1.9602e-12	1.43696e-11
endothelial	GNG11	26.1485	9.46681	5.84826e-12	4.19056e-11
endothelial	EHD4	25.5192	4.44943	6.77198e-12	4.82758e-11
endothelial	ESAM	24.2263	8.23047	1.44897e-11	1.01251e-10
endothelial	FLT1	23.3148	8.66817	2.27541e-11	1.57419e-10
endothelial	EGFL7	23.2534	4.99805	2.14448e-11	1.48637e-10
endothelial	TMSB4X	23.0303	2.44005	1.8397e-11	1.27991e-10
endothelial	LAMA4	22.7311	10.4873	3.10559e-11	2.12605e-10
endothelial	PLXNA2	21.843	6.14388	4.70287e-11	3.18621e-10
endothelial	LBH	21.325	5.05356	5.97034e-11	4.01316e-10
endothelial	CDH5	21.29	12.8103	6.7099e-11	4.49535e-10
endothelial	TCF4	20.36	4.56779	1.0236e-10	6.76404e-10
endothelial	THY1	19.8454	7.9774	1.50339e-10	9.79208e-10
endothelial	CCDC85B	19.8199	3.79896	1.34412e-10	8.79588e-10
endothelial	ABHD17A	19.782	3.34593	1.3566e-10	8.87232e-10
endothelial	LIMS1	19.6551	3.51003	1.4597e-10	9.51866e-10
endothelial	MEF2C	19.3713	6.93472	1.93543e-10	1.25e-09
endothelial	ADGRL4	19.3703	10.8899	2.01899e-10	1.30208e-09
endothelial	CAPN2	18.6965	5.03748	2.84124e-10	1.81657e-09
endothelial	MMRN2	18.0737	10.1047	4.52463e-10	2.85351e-09
endothelial	MPZL1	17.8536	3.29392	4.65114e-10	2.92997e-09
endothelial	TUBB6	17.5235	4.65011	6.06232e-10	3.79637e-09
endothelial	TM4SF18	17.3956	8.72548	7.0417e-10	4.39484e-09
endothelial	FKBP1A	17.3747	2.80628	6.25481e-10	3.91581e-09
endothelial	PLXND1	17.2136	7.15376	7.90081e-10	4.91861e-09
endothelial	IGFBP4	17.1375	7.37394	8.31147e-10	5.16849e-09
endothelial	PPP1R18	17.0492	4.85484	8.50847e-10	5.28804e-09
endothelial	CAVIN1	17.0073	7.48961	9.05655e-10	5.61612e-09
endothelial	VIM	16.8152	3.73146	8.00787e-10	4.98247e-09
endothelial	DGKD	16.773	5.22951	1.04543e-09	6.45414e-09
endothelial	ARHGDIB	16.7588	8.33095	1.07877e-09	6.64891e-09
endothelial	GNAI2	16.6946	2.30216	9.68092e-10	5.99495e-09
endothelial	ANKRD11	16.5218	1.43821	6.68531e-10	4.1771e-09
endothelial	CEMIP2	16.4861	3.79886	1.21357e-09	7.46317e-09
endothelial	GRN	16.3206	3.10329	1.3187e-09	8.08514e-09
endothelial	PNP	16.2998	4.71165	1.43305e-09	8.74766e-09
endothelial	ETS1	16.1334	6.52989	1.65432e-09	1.00515e-08
endothelial	CAP1	16.0739	2.54419	1.51663e-09	9.24265e-09
endothelial	SH3BGRL3	16.0395	1.9667	1.40094e-09	8.56339e-09
endothelial	TGFBR2	15.9864	4.47993	1.78729e-09	1.08357e-08
endothelial	RHOC	15.8804	2.75505	1.72635e-09	1.04748e-08
endothelial	UNC5B	15.8491	6.1748	2.03722e-09	1.22707e-08
endothelial	PXDN	15.8059	3.14862	1.91708e-09	1.15659e-08
endothelial	FAM129B	15.7468	5.38481	2.17064e-09	1.30567e-08
endothelial	WWTR1	15.6161	3.57776	2.19189e-09	1.31774e-08
endothelial	MAP2K1	15.5747	3.64126	2.32414e-09	1.39423e-08
endothelial	SH3GLB1	15.5079	2.23618	2.09964e-09	1.26433e-08
endothelial	S100A11	15.5015	2.56787	1.85306e-09	1.12039e-08
endothelial	RALB	15.4519	3.67517	2.56116e-09	1.53229e-08
endothelial	MYL6	15.3098	1.41294	2.57349e-09	1.53926e-08
endothelial	MARCKS	15.0322	1.5498	2.82108e-09	1.68417e-08
endothelial	CDC42EP2	14.9228	5.07812	3.99743e-09	2.35798e-08
endothelial	HBEGF	14.8992	6.59161	4.15236e-09	2.44355e-08
endothelial	ANGPT2	14.8156	4.74867	4.16457e-09	2.44943e-08
endothelial	SHC1	14.7029	3.57434	4.52674e-09	2.65543e-08
endothelial	GJA1	14.6211	6.28655	5.1234e-09	2.98733e-08
endothelial	ARHGDIA	14.572	2.37533	4.58176e-09	2.68487e-08
endothelial	TPM3	14.5624	1.92745	4.5839e-09	2.68542e-08
endothelial	TGFB1I1	14.5575	4.31623	5.04744e-09	2.94612e-08
endothelial	RASGRP3	14.4637	8.62639	5.87186e-09	3.40945e-08
endothelial	CTNNB1	14.3803	1.84836	5.06953e-09	2.95824e-08
endothelial	ITGB1	14.3157	1.36717	5.07147e-09	2.9586e-08
endothelial	RBMS1	14.2982	2.33097	5.54922e-09	3.22632e-08
endothelial	CYTOR	14.2822	4.03762	6.35817e-09	3.67552e-08
endothelial	COL6A2	14.2669	3.71392	6.4534e-09	3.72669e-08
endothelial	TP53I11	14.2288	5.11137	6.93257e-09	3.99718e-08
endothelial	TMSB10	14.2011	1.61043	6.17702e-09	3.57451e-08
endothelial	PAPSS2	14.0359	5.91164	8.09549e-09	4.64484e-08
endothelial	ACTB	13.9981	1.73405	6.95372e-09	4.0073e-08
endothelial	FAM69B	13.9551	2.6804	7.82849e-09	4.4986e-08
endothelial	MIR4435-2HG	13.8889	3.87575	8.63687e-09	4.93891e-08
endothelial	SHISA5	13.7694	2.89647	9.17122e-09	5.23103e-08
endothelial	PFN1	13.7657	1.54505	8.82029e-09	5.03862e-08
endothelial	HLA-E	13.7171	3.47133	1.01315e-08	5.75072e-08
endothelial	NRP1	13.6999	3.23292	9.89333e-09	5.62848e-08
endothelial	SEC14L1	13.5054	2.81831	1.17716e-08	6.64606e-08
endothelial	CXCR4	13.3168	8.04911	1.49969e-08	8.39674e-08
endothelial	JAK1	13.315	3.54072	1.42862e-08	8.01295e-08
endothelial	HSPG2	13.2579	3.15732	1.46521e-08	8.2099e-08
endothelial	PEA15	13.146	4.14243	1.67854e-08	9.3581e-08
endothelial	CRIP2	12.9444	4.22936	1.97631e-08	1.0924e-07
endothelial	SOX17	12.8683	10.1595	2.20939e-08	1.21533e-07
endothelial	PDGFB	12.8382	6.41526	2.25574e-08	1.24021e-07
endothelial	HLX	12.5944	9.46592	2.81134e-08	1.53763e-07
endothelial	SHANK3	12.3814	6.29689	3.38893e-08	1.83737e-07
endothelial	AES	12.3599	1.0231	2.19697e-08	1.20939e-07
endothelial	LGALS1	12.3595	7.75132	3.43675e-08	1.86239e-07
endothelial	HEY1	12.3215	2.96049	3.04663e-08	1.65987e-07
endothelial	TGFB1	12.3091	4.28981	3.51159e-08	1.90109e-07
endothelial	CSTB	12.2968	1.7118	3.24522e-08	1.76418e-07
endothelial	DOCK4	12.2758	5.62102	3.71771e-08	2.00828e-07
endothelial	ACKR3	12.2402	10.2091	3.87401e-08	2.09018e-07
endothelial	MAP1B	12.2165	3.619	3.66905e-08	1.98296e-07
endothelial	YWHAH	12.1979	2.11194	3.4541e-08	1.87088e-07
endothelial	GPR4	12.1599	10.2667	4.16701e-08	2.24229e-07
endothelial	TUBA1C	12.1439	2.03679	3.253e-08	1.76798e-07
endothelial	ITGA5	12.0638	5.34703	4.50793e-08	2.41872e-07
endothelial	CDC37	11.9564	1.90991	4.44404e-08	2.38559e-07
endothelial	MYL12B	11.9156	1.58895	4.55222e-08	2.44189e-07
endothelial	LAMC1	11.9126	3.21278	4.99308e-08	2.66489e-07
endothelial	SPTBN1	11.9067	2.02673	4.61198e-08	2.47157e-07
endothelial	CA2	11.8894	5.40718	5.28542e-08	2.81552e-07
endothelial	ACTR2	11.8643	1.77157	4.88098e-08	2.60819e-07
endothelial	TIMP1	11.7316	2.82778	5.72915e-08	3.04533e-07
endothelial	ARPC2	11.7064	1.65943	5.77563e-08	3.06784e-07
endothelial	MTRF1L	11.7015	3.58513	6.17798e-08	3.2714e-07
endothelial	DEGS1	11.6377	3.25593	6.48485e-08	3.42331e-07
endothelial	GUK1	11.6259	1.57473	6.0929e-08	3.23019e-07
endothelial	PRDM1	11.5977	8.90956	7.05767e-08	3.71074e-07
endothelial	SPRY4	11.5743	6.27025	7.17641e-08	3.7696e-07
endothelial	BCL6B	11.4604	11.4457	8.05886e-08	4.21226e-07
endothelial	ARHGEF12	11.3828	3.23089	8.33886e-08	4.35248e-07
endothelial	DLL4	11.3731	8.33214	8.75893e-08	4.56424e-07
endothelial	ENG	11.3474	8.51925	8.98261e-08	4.67533e-07
endothelial	CFL1	11.3454	1.16496	8.07363e-08	4.218e-07
endothelial	CALU	11.3176	1.23919	6.80426e-08	3.58428e-07
endothelial	RASGRF2	11.3166	8.50656	9.24692e-08	4.80503e-07
endothelial	FSCN1	11.3077	3.44704	9.03538e-08	4.70169e-07
endothelial	SNRK	11.2701	2.93589	9.12114e-08	4.7441e-07
endothelial	EFNB2	11.2499	3.5288	9.47167e-08	4.91264e-07
endothelial	CD93	11.2495	12.8977	9.89621e-08	5.12448e-07
endothelial	NAV1	11.2349	4.14707	9.78407e-08	5.06759e-07
endothelial	LOXL2	11.2131	7.0066	1.0217e-07	5.27587e-07
endothelial	GNG2	11.2056	5.74615	1.0214e-07	5.27553e-07
endothelial	EPHA2	11.1986	3.85342	1.00771e-07	5.21207e-07
endothelial	DYSF	11.1666	7.62078	1.07068e-07	5.51855e-07
endothelial	UBE2J1	11.1333	3.39091	1.0756e-07	5.53875e-07
endothelial	PREX1	11.0493	7.4579	1.20332e-07	6.17078e-07
endothelial	CFLAR	11.0337	2.65383	1.13696e-07	5.8412e-07
endothelial	MYL12A	11.0164	1.45445	1.08077e-07	5.56283e-07
endothelial	MYO1E	10.9984	4.70973	1.25166e-07	6.4039e-07
endothelial	F2R	10.9427	3.82795	1.30747e-07	6.67714e-07
endothelial	ANTXR2	10.9161	3.35772	1.32256e-07	6.74647e-07
endothelial	YWHAB	10.9014	1.26635	1.21195e-07	6.2136e-07
endothelial	NOTCH1	10.8963	2.26502	1.25478e-07	6.41838e-07
endothelial	HECW2	10.7791	5.12016	1.56507e-07	7.94712e-07
endothelial	SH2B3	10.7716	5.60036	1.5815e-07	8.02323e-07
endothelial	IQGAP1	10.7496	1.42806	1.30882e-07	6.68099e-07
endothelial	HDAC7	10.6876	3.2324	1.67464e-07	8.48025e-07
endothelial	CHST1	10.633	9.8214	1.83673e-07	9.26315e-07
endothelial	CLIC4	10.5948	2.61728	1.7983e-07	9.07757e-07
endothelial	RASIP1	10.5682	8.95121	1.96328e-07	9.87675e-07
endothelial	GRB10	10.5374	4.07242	1.98579e-07	9.98324e-07
endothelial	SLC9A3R2	10.5328	4.87504	2.01591e-07	1.01301e-06
endothelial	GPX8	10.5193	2.77953	1.95856e-07	9.85579e-07
endothelial	ROBO4	10.5134	10.6404	2.07876e-07	1.04247e-06
endothelial	EIF4G1	10.5039	1.61802	1.81527e-07	9.15698e-07
endothelial	PTP4A3	10.485	5.81363	2.12898e-07	1.06574e-06
endothelial	IDS	10.459	1.57353	1.7596e-07	8.88424e-07
endothelial	PDXK	10.4554	2.50969	2.07585e-07	1.04148e-06
endothelial	DLC1	10.4315	4.40734	2.2282e-07	1.11465e-06
endothelial	ITGA1	10.3919	4.62827	2.31566e-07	1.15554e-06
endothelial	PRSS23	10.3624	3.71129	2.34483e-07	1.16905e-06
endothelial	TMEM50A	10.3294	1.33464	2.14105e-07	1.07154e-06
endothelial	SIPA1L2	10.3293	3.42225	2.42956e-07	1.20886e-06
endothelial	EMP1	10.3209	11.3992	2.54239e-07	1.26274e-06
endothelial	PGK1	10.3175	1.24224	2.11914e-07	1.06153e-06
endothelial	CTSB	10.2966	1.92267	2.33336e-07	1.16412e-06
endothelial	TFPI	10.2763	3.13342	2.46484e-07	1.22559e-06
endothelial	FXYD5	10.2674	6.45419	2.67702e-07	1.32606e-06
endothelial	MCAM	10.229	5.03201	2.76476e-07	1.36769e-06
endothelial	ARPC1B	10.1604	2.69691	2.85093e-07	1.40875e-06
endothelial	PKIG	10.096	2.46731	3.08115e-07	1.51478e-06
endothelial	GYPC	10.0812	3.35962	3.17833e-07	1.56083e-06
endothelial	ABRACL	10.0269	2.00055	3.07628e-07	1.51272e-06
endothelial	CDC42BPB	10.0112	1.38601	2.80382e-07	1.38609e-06
endothelial	AFAP1L1	9.99052	7.56923	3.61358e-07	1.76523e-06
endothelial	TMBIM6	9.97743	0.868746	2.98633e-07	1.47109e-06
endothelial	ARPC4	9.91072	1.5669	3.41347e-07	1.67114e-06
endothelial	ARHGAP23	9.87254	6.13628	4.09109e-07	1.98759e-06
endothelial	MMP14	9.85587	3.85074	4.11786e-07	1.99885e-06
endothelial	PTPN12	9.81092	1.91453	4.03327e-07	1.96206e-06
endothelial	VAMP3	9.73808	1.75647	4.23518e-07	2.054e-06
endothelial	RGS10	9.69328	6.97607	4.99156e-07	2.40876e-06
endothelial	SOX18	9.68717	9.94018	5.03925e-07	2.43072e-06
endothelial	GSN	9.68154	2.82179	4.87818e-07	2.35711e-06
endothelial	S1PR1	9.6656	9.46865	5.16204e-07	2.48833e-06
endothelial	ACAP2	9.65903	2.34045	4.84744e-07	2.34301e-06
endothelial	PCDH12	9.5859	10.9668	5.64293e-07	2.70783e-06
endothelial	NTAN1	9.5841	2.05147	5.16322e-07	2.48836e-06
endothelial	YES1	9.56613	2.54201	5.52763e-07	2.65479e-06
endothelial	DGKH	9.56416	5.39993	5.74545e-07	2.75287e-06
endothelial	NID1	9.52275	4.70147	6.00732e-07	2.87092e-06
endothelial	PIEZO1	9.51579	5.31638	6.06286e-07	2.89622e-06
endothelial	CDK17	9.49652	3.922	6.13698e-07	2.92863e-06
endothelial	RGS3	9.48989	1.91114	5.6741e-07	2.71927e-06
endothelial	DPYSL2	9.47432	1.49133	5.66957e-07	2.71768e-06
endothelial	MYH9	9.46773	2.59484	6.21561e-07	2.96283e-06
endothelial	PODXL	9.44244	4.84785	6.57782e-07	3.13146e-06
endothelial	PLVAP	9.36367	11.2816	7.2508e-07	3.43422e-06
endothelial	CYB5R3	9.35797	1.5749	6.49976e-07	3.09496e-06
endothelial	CAPZA1	9.35668	1.44537	6.46659e-07	3.07983e-06
endothelial	SERPINH1	9.33078	2.60314	7.24877e-07	3.43399e-06
endothelial	KCNJ2	9.3266	8.66257	7.55985e-07	3.57375e-06
endothelial	IVNS1ABP	9.3146	2.92455	7.39235e-07	3.49903e-06
endothelial	RFLNB	9.30093	4.03938	7.67312e-07	3.62575e-06
endothelial	WDR1	9.27059	2.43285	7.69475e-07	3.63443e-06
endothelial	TMEM184B	9.23897	3.08364	8.11999e-07	3.82716e-06
endothelial	FLI1	9.23346	9.07202	8.41436e-07	3.9592e-06
endothelial	NOTCH4	9.19842	5.35166	8.71678e-07	4.09457e-06
endothelial	FYN	9.16794	1.70545	8.21391e-07	3.86897e-06
endothelial	SH3BP5	9.16533	3.25719	8.84369e-07	4.15243e-06
endothelial	APLP2	9.12003	0.822318	7.02878e-07	3.33332e-06
endothelial	RHOB	9.0989	2.95522	9.46445e-07	4.43268e-06
endothelial	MYADM	9.09593	2.83069	9.57702e-07	4.48163e-06
endothelial	CRTAP	9.07157	2.39436	9.61306e-07	4.49562e-06
endothelial	RAB5C	9.06341	1.84676	9.60112e-07	4.49102e-06
endothelial	FBXL3	9.03515	2.19688	9.74291e-07	4.55065e-06
endothelial	PLEKHG1	9.02347	4.44233	1.06386e-06	4.94824e-06
endothelial	NECAP2	9.01864	1.63506	9.55687e-07	4.47314e-06
endothelial	CARD8	9.00686	4.94682	1.08863e-06	5.05625e-06
endothelial	AP2S1	9.00311	1.64132	1.03222e-06	4.80908e-06
endothelial	A1BG	8.99909	2.83757	1.06131e-06	4.93739e-06
endothelial	IER2	8.9604	1.73714	1.05586e-06	4.91307e-06
endothelial	ECSCR	8.95663	9.92922	1.16103e-06	5.37996e-06
endothelial	BVES	8.94754	6.53966	1.17144e-06	5.4248e-06
endothelial	CD81	8.93316	1.65305	1.14345e-06	5.30289e-06
endothelial	TAX1BP3	8.92189	2.17927	1.13897e-06	5.28322e-06
endothelial	TMOD3	8.87927	1.66076	1.15958e-06	5.37434e-06
endothelial	LMO2	8.85681	5.54298	1.29335e-06	5.96082e-06
endothelial	RMND5A	8.8392	3.02552	1.30296e-06	5.99889e-06
endothelial	IPO11	8.82178	4.66212	1.35287e-06	6.21713e-06
endothelial	SURF4	8.81143	1.65167	1.26286e-06	5.82511e-06
endothelial	BCAP31	8.77751	1.70092	1.36169e-06	6.25505e-06
endothelial	ARHGAP29	8.76972	2.7677	1.40435e-06	6.43775e-06
endothelial	AHR	8.76912	3.75373	1.42623e-06	6.52862e-06
endothelial	EFCAB14	8.75983	3.61879	1.4493e-06	6.62603e-06
endothelial	LRP10	8.73918	2.18166	1.43092e-06	6.54738e-06
endothelial	SEMA7A	8.70095	7.50055	1.57318e-06	7.16297e-06
endothelial	SLC12A2	8.67664	2.68776	1.56027e-06	7.11004e-06
endothelial	TMEM8A	8.67547	2.10713	1.53514e-06	7.00414e-06
endothelial	IGFBP3	8.6704	4.00847	1.57573e-06	7.17312e-06
endothelial	RAP1B	8.66472	1.37967	1.47502e-06	6.73812e-06
endothelial	ZFAND5	8.64804	1.45089	1.52532e-06	6.96218e-06
endothelial	ESYT1	8.63009	2.1515	1.60334e-06	7.29287e-06
endothelial	FLNA	8.59312	1.73472	1.67582e-06	7.60542e-06
endothelial	ACTN1	8.5852	1.98962	1.69163e-06	7.66937e-06
endothelial	APLN	8.56805	10.909	1.84964e-06	8.35679e-06
endothelial	FILIP1	8.56695	7.02593	1.84943e-06	8.35679e-06
endothelial	AHNAK	8.52657	4.24994	1.92204e-06	8.66105e-06
endothelial	PHLDA1	8.4826	3.13722	1.986e-06	8.9348e-06
endothelial	LRRC8A	8.46787	3.12784	2.05102e-06	9.21243e-06
endothelial	FGF12	8.46785	5.4026	2.08316e-06	9.35302e-06
endothelial	ITGA2	8.42922	5.8658	2.18745e-06	9.80346e-06
endothelial	EIF4EBP1	8.41449	1.62725	2.03777e-06	9.15845e-06
endothelial	ACTG1	8.39234	1.27993	2.13454e-06	9.57596e-06
endothelial	SH3PXD2A	8.38747	3.24281	2.26716e-06	1.01445e-05
endothelial	PLK2	8.38019	1.87049	2.14433e-06	9.61598e-06
endothelial	CRMP1	8.29543	3.37612	2.52325e-06	1.12405e-05
endothelial	MMP2	8.26191	6.30164	2.69346e-06	1.19485e-05
endothelial	NOVA2	8.25783	5.29429	2.69872e-06	1.19694e-05
endothelial	ATP13A2	8.24788	2.3028	2.59315e-06	1.15357e-05
endothelial	PLOD1	8.23439	3.11246	2.74209e-06	1.21497e-05
endothelial	ACTN4	8.20411	1.39585	2.69038e-06	1.19372e-05
endothelial	ITPKB	8.18759	8.42862	2.96198e-06	1.3072e-05
endothelial	SPRED1	8.1872	3.41323	2.922e-06	1.29083e-05
endothelial	PAFAH1B2	8.175	0.882276	2.40084e-06	1.07231e-05
endothelial	CD276	8.16433	2.45907	2.96809e-06	1.30963e-05
endothelial	OAF	8.15439	5.95304	3.08052e-06	1.35628e-05
endothelial	BMPR2	8.11468	3.0148	3.18319e-06	1.39955e-05
endothelial	CPNE2	8.09566	4.59485	3.30439e-06	1.44826e-05
endothelial	USP31	8.09262	4.33389	3.31398e-06	1.45204e-05
endothelial	EIF4G2	8.09096	0.946699	3.06174e-06	1.34855e-05
endothelial	JAM3	8.08135	2.91016	3.31433e-06	1.45204e-05
endothelial	MAP4K2	8.07774	4.46588	3.3757e-06	1.47748e-05
endothelial	KDELR2	8.06408	1.02394	2.99417e-06	1.32062e-05
endothelial	FRMD8	8.036	3.19978	3.49638e-06	1.52729e-05
endothelial	TMED5	8.02383	2.08989	3.44275e-06	1.50504e-05
endothelial	TNFRSF10D	8.01541	5.44486	3.67486e-06	1.60242e-05
endothelial	DIAPH2	7.9926	4.14386	3.76462e-06	1.63931e-05
endothelial	ARPC5L	7.96665	1.21844	3.52385e-06	1.53868e-05
endothelial	RAI14	7.9513	2.34889	3.8765e-06	1.68441e-05
endothelial	LAMP1	7.94155	1.77745	3.85939e-06	1.6773e-05
endothelial	CYBA	7.93758	2.13371	3.95397e-06	1.71472e-05
endothelial	SBDS	7.92088	1.64427	3.89672e-06	1.6922e-05
endothelial	PFKP	7.88277	3.85203	4.32064e-06	1.86574e-05
endothelial	S100A10	7.88106	1.32643	3.46962e-06	1.5159e-05
endothelial	TLN1	7.87201	1.97182	4.26695e-06	1.84434e-05
endothelial	ADD3	7.86105	1.45175	4.00695e-06	1.73702e-05
endothelial	RAB35	7.85285	2.28279	4.29286e-06	1.85446e-05
endothelial	KLF13	7.83431	2.04391	4.36872e-06	1.88394e-05
endothelial	CD40	7.79013	6.64507	4.92319e-06	2.10915e-05
endothelial	RGL1	7.78797	3.35881	4.85967e-06	2.08314e-05
endothelial	MYO1C	7.78616	2.48238	4.82457e-06	2.06889e-05
endothelial	CLTC	7.77618	1.3072	4.65669e-06	1.99999e-05
endothelial	HOPX	7.75356	6.12025	5.15714e-06	2.20133e-05
endothelial	MAST4	7.75248	3.78305	5.12102e-06	2.18759e-05
endothelial	MAP7D1	7.71702	1.81021	5.10592e-06	2.18156e-05
endothelial	SLC16A3	7.71045	4.32201	5.42873e-06	2.30752e-05
endothelial	TIE1	7.70551	9.96306	5.50766e-06	2.33928e-05
endothelial	SFXN3	7.64377	3.89268	5.91076e-06	2.50285e-05
endothelial	MBOAT7	7.63827	2.10255	5.81056e-06	2.4623e-05
endothelial	ARHGEF7	7.6196	3.36482	6.09577e-06	2.57629e-05
unknown	VIM	11.2407	2.80912	1.0878e-16	3.6516e-15
unknown	TUBA1A	9.6054	1.26258	5.00993e-14	1.29352e-12
unknown	JUND	9.47775	1.21101	9.09232e-14	2.27369e-12
unknown	SOX4	9.28287	1.16235	1.90133e-13	4.6501e-12
unknown	AC245595.1	9.1798	2.50641	3.38995e-13	8.06917e-12
unknown	CREB5	9.04296	3.81382	6.09712e-13	1.40328e-11
unknown	FILIP1L	8.81194	2.09243	1.3582e-12	3.01377e-11
unknown	NEAT1	8.36357	1.20108	7.03815e-12	1.44237e-10
unknown	TAGLN2	8.29383	1.61674	1.08033e-11	2.16027e-10
unknown	DTNA	8.27361	2.30379	1.2529e-11	2.47862e-10
unknown	WEE1	8.03471	1.83238	3.18856e-11	6.01905e-10
unknown	EPHB6	7.8704	2.71836	6.43721e-11	1.16288e-09
unknown	KLF6	7.32295	1.75054	5.56818e-10	8.82031e-09
unknown	ATF3	7.18906	3.15252	9.91976e-10	1.53742e-08
unknown	MALAT1	7.14886	0.784036	9.8679e-10	1.53045e-08
unknown	ALDH3A2	6.83057	1.49159	3.98688e-09	5.68067e-08
unknown	SLC38A2	6.78418	1.08132	4.75057e-09	6.68323e-08
unknown	PRSS23	6.58498	1.69593	1.06553e-08	1.42429e-07
unknown	DST	6.45975	1.00857	1.69179e-08	2.19165e-07
unknown	CYTOR	6.40113	1.81957	2.21431e-08	2.80807e-07
unknown	CLDN1	6.30081	1.97897	3.32199e-08	4.10518e-07
unknown	TRBC2	6.26107	3.4901	3.97094e-08	4.86659e-07
unknown	MAP1B	6.22583	1.58076	4.35793e-08	5.31162e-07
unknown	GADD45A	6.19386	1.23704	4.90888e-08	5.93761e-07
unknown	PPP1R15A	6.18562	1.45967	5.19234e-08	6.26006e-07
unknown	NCK2	6.02298	1.13111	9.71055e-08	1.11631e-06
unknown	BBC3	5.82065	2.29032	2.19268e-07	2.41108e-06
unknown	ZBTB20	5.71315	1.40707	3.27171e-07	3.48899e-06
unknown	DUSP1	5.62366	1.66852	4.65097e-07	4.8438e-06
unknown	PDLIM1	5.50992	1.73162	7.23199e-07	7.29624e-06
unknown	TIMP2	5.48747	1.43108	7.82879e-07	7.85207e-06
unknown	TSHZ2	5.4834	1.22371	7.85573e-07	7.87554e-06
unknown	RHOU	5.38812	1.20322	1.13033e-06	1.10724e-05
unknown	MIR4435-2HG	5.37734	1.78017	1.18764e-06	1.15677e-05
unknown	RHOB	5.23144	1.44376	2.06336e-06	1.92788e-05
unknown	DLAT	5.21355	1.63619	2.22036e-06	2.0659e-05
unknown	ANXA3	5.2116	1.15793	2.1956e-06	2.04457e-05
unknown	HSPB8	5.17625	1.44634	2.52591e-06	2.323e-05
unknown	SYTL2	5.1466	4.19149	2.88947e-06	2.61841e-05
unknown	SAMD4A	4.94085	1.98629	6.13975e-06	5.21482e-05
unknown	AFDN	4.93054	0.547899	6.18609e-06	5.24886e-05
unknown	HES4	4.91895	0.885	6.41982e-06	5.43061e-05
unknown	WLS	4.86348	0.950674	8.05498e-06	6.68674e-05
unknown	JUN	4.84233	1.37523	8.74673e-06	7.20189e-05
unknown	HRK	4.83378	1.6503	9.03727e-06	7.40824e-05
unknown	CLDN4	4.78723	0.970545	1.06202e-05	8.55461e-05
unknown	C6orf141	4.75953	3.36871	1.19981e-05	9.54362e-05
unknown	SAT1	4.73739	1.12175	1.27595e-05	0.00010088
unknown	ATF4	4.67569	0.801475	1.60097e-05	0.000124064
unknown	F2RL1	4.6694	2.88599	1.66032e-05	0.000128128
unknown	EMP3	4.63026	2.96651	1.90913e-05	0.000145413
unknown	HSPB1	4.62567	0.944587	1.91786e-05	0.000145978
unknown	FJX1	4.57941	1.77219	2.27289e-05	0.000169921
unknown	RAB11FIP1	4.57937	0.791598	2.23587e-05	0.000167378
unknown	CASP3	4.57845	1.26083	2.28351e-05	0.0001706
unknown	CITED2	4.57326	1.12609	2.30114e-05	0.000171629
unknown	AHNAK	4.56302	1.80476	2.41176e-05	0.000179219
unknown	DUSP8	4.52035	1.76023	2.80398e-05	0.00020589
unknown	FLNC	4.50876	3.05713	2.94489e-05	0.00021489
unknown	DIXDC1	4.48826	1.14868	3.13122e-05	0.000226998
unknown	MAP4	4.46939	0.905261	3.34693e-05	0.000240521
unknown	NES	4.45582	1.01458	3.48538e-05	0.000249263
unknown	DDIT3	4.45504	1.96381	3.55554e-05	0.000253466
unknown	TENT5A	4.43792	1.19285	3.72582e-05	0.000264504
unknown	GLIPR2	4.42145	1.7324	3.97089e-05	0.000279406
unknown	ANKRD1	4.36607	1.53601	4.78363e-05	0.000329509
unknown	PALLD	4.36031	1.41693	4.93135e-05	0.000338532
unknown	KIAA0930	4.3366	1.50633	5.36722e-05	0.000364408
unknown	NKTR	4.32311	0.745492	5.58852e-05	0.000377361
unknown	CER1	4.28878	2.75106	6.36159e-05	0.000422763
unknown	CMTM3	4.27822	0.910578	6.5222e-05	0.000432533
unknown	S100A6	4.25155	1.44909	7.2052e-05	0.000471505
unknown	CCDC68	4.2502	1.33684	7.21835e-05	0.000471963
unknown	RCAN1	4.23103	1.50544	7.74688e-05	0.000502081
unknown	KLHL24	4.19285	1.02745	8.78369e-05	0.000564021
unknown	SETD7	4.17907	1.33768	9.24156e-05	0.000590187
unknown	SMCO4	4.16214	1.04708	9.77445e-05	0.000620303
unknown	TNFRSF12A	4.1066	0.930112	0.00011828	0.000735525
unknown	PLCG2	4.05032	2.1025	0.000144514	0.000881661
unknown	B2M	4.04453	0.66685	0.00014564	0.000887556
unknown	IER5L	4.01927	1.76681	0.000159823	0.000963303
unknown	LZTS3	3.98941	1.18676	0.000175787	0.0010486
unknown	MIR503HG	3.98491	1.32826	0.000178318	0.00106085
unknown	SH2D3C	3.98146	2.73944	0.000181543	0.0010763
unknown	FBXO2	3.97502	0.927304	0.000183801	0.00108853
unknown	LTBP1	3.95907	1.28183	0.000195136	0.0011465
unknown	TES	3.9562	0.796793	0.000196242	0.00115208
unknown	FBXO32	3.94894	2.50088	0.000202507	0.00118201
unknown	MAP1LC3A	3.93977	0.568752	0.000205092	0.00119428
unknown	SYT11	3.91654	1.30236	0.000224352	0.00129223
unknown	TCN1	3.88301	2.71085	0.000252121	0.00143473
unknown	NETO1	3.8637	1.02844	0.000266409	0.00150564
unknown	SQSTM1	3.85675	0.744115	0.000272826	0.00153761
unknown	DUSP10	3.85379	2.07882	0.000277409	0.00155909
unknown	ELF3	3.85271	1.24072	0.000277568	0.0015596
unknown	CD151	3.84985	0.644244	0.000279335	0.00156755
unknown	STX3	3.84623	0.830298	0.000282712	0.0015857
unknown	ASPH	3.83508	0.934783	0.000293411	0.00163951
unknown	TMCO3	3.83111	0.914554	0.000297567	0.00165898
unknown	TNFRSF21	3.81847	0.92118	0.000308326	0.00171338
unknown	LGALS3	3.8133	1.375	0.000313986	0.00174093
unknown	MAP1LC3B	3.81141	0.714643	0.000317533	0.00175633
unknown	ACSM3	3.79614	1.40195	0.000334273	0.00183693
unknown	PAM	3.7925	1.134	0.000337344	0.00185152
unknown	WFDC2	3.74564	0.706941	0.000393047	0.00212425
unknown	SHC2	3.72942	0.815685	0.000414122	0.00222143
unknown	EEF1A2	3.7294	1.55067	0.000415472	0.00222759
unknown	RAB27B	3.72526	2.04019	0.000422188	0.00225816
unknown	TACSTD2	3.70847	1.01663	0.000441089	0.00234741
unknown	MYOF	3.70106	1.79191	0.000454081	0.00241039
unknown	HCFC1R1	3.67051	1.05085	0.000501204	0.00262589
unknown	MYL12A	3.66452	0.65495	0.000512517	0.00267886
unknown	MICAL3	3.65718	1.35734	0.000524542	0.00273273
unknown	COL12A1	3.61816	2.15487	0.000594599	0.00304994
unknown	F2R	3.61783	1.06394	0.000593606	0.00304759
unknown	PRSS1	3.61185	1.29636	0.000602782	0.00308403
unknown	SPINT1	3.60374	0.587577	0.000620034	0.00316284
unknown	CDC42EP1	3.59671	0.941426	0.000633435	0.00321426
unknown	RNF38	3.57421	1.07217	0.000682392	0.00342288
unknown	TLE1	3.55634	0.899697	0.000721208	0.00358871
unknown	CCNG2	3.5538	0.994151	0.00072818	0.0036183
unknown	NDRG4	3.52477	1.19421	0.000797536	0.00392177
unknown	MBP	3.52224	0.746601	0.000802502	0.00394271
unknown	TRIM69	3.51982	1.8032	0.000812042	0.00398518
unknown	TNFAIP8	3.51604	1.37905	0.000820006	0.00401718
unknown	CNTNAP2	3.50973	1.34274	0.000836794	0.00408773
unknown	PMAIP1	3.50953	2.19316	0.000840665	0.00410124
unknown	EIF1	3.5047	0.223433	0.000847932	0.00413126
unknown	TFE3	3.48627	1.70483	0.000902901	0.00435522
unknown	SESN2	3.48394	1.45379	0.000908976	0.00437504
unknown	LYPD1	3.48319	2.95942	0.000912898	0.00439012
unknown	SLC3A2	3.47249	0.713125	0.000937514	0.00449103
unknown	S100A10	3.46237	0.661586	0.000960325	0.00458451
unknown	ADGRL3	3.4527	2.12045	0.00100301	0.00476378
unknown	SMS	3.43765	0.712432	0.00104803	0.00494593
unknown	LASP1	3.43273	0.869424	0.00106215	0.0049988
unknown	SNHG12	3.42502	1.74618	0.00109358	0.00511747
unknown	ASNS	3.41976	0.907659	0.00110598	0.00516977
unknown	ID4	3.39839	1.02147	0.00118319	0.00547807
unknown	TBC1D9	3.39168	0.937909	0.00120506	0.00556657
unknown	UCHL1	3.38209	0.425058	0.00123203	0.00566999
unknown	DPYSL3	3.3809	0.896638	0.00124397	0.00571901
unknown	RRAS2	3.38048	0.899865	0.00124984	0.00573889
unknown	RNF19A	3.36593	0.723893	0.00130355	0.00595602
unknown	TACC1	3.36561	0.701468	0.00130218	0.005951
unknown	KIFAP3	3.35842	1.00391	0.00133782	0.0060882
unknown	TRBV30	3.35748	4.21838	0.00134735	0.00612599
unknown	CSRP1	3.35498	0.827686	0.00134884	0.00613151
unknown	BMP2	3.34977	0.773115	0.00136496	0.00619211
unknown	ANGPT2	3.3387	0.975547	0.00141737	0.00639338
unknown	CHAC1	3.32834	1.53088	0.00146602	0.00657286
unknown	BSDC1	3.32722	0.758268	0.00146939	0.00658667
unknown	CASC15	3.31186	1.14336	0.00154229	0.00687604
unknown	COL1A2	3.29182	1.1556	0.00163497	0.00724283
unknown	HES1	3.25883	0.852514	0.00180265	0.00786202
unknown	DLGAP4	3.24905	0.720191	0.00185986	0.00806012
unknown	TGIF1	3.24047	0.880676	0.001911	0.0082409
unknown	ARVCF	3.21231	1.62588	0.00208258	0.00887761
unknown	ARID5A	3.20694	2.42168	0.00212078	0.00902141
unknown	FBXO34	3.20385	0.677926	0.00212934	0.00904917
unknown	GRIN2A	3.2023	2.89671	0.00215008	0.009128
unknown	PDLIM3	3.19816	1.66854	0.00217172	0.00920468
unknown	CRABP2	3.18039	1.38681	0.00228892	0.00963901
unknown	TMSB10	3.17913	0.309485	0.00228855	0.00963901
unknown	LBR	3.15203	0.617996	0.00248071	0.010343
unknown	SDC4	3.14155	0.64905	0.00256114	0.0106226
unknown	STMN2	3.13354	2.34905	0.00262998	0.0108696
unknown	XRCC4	3.12988	0.830052	0.00264966	0.0109347
unknown	DDIT4	3.10619	0.913746	0.00284422	0.0116234
unknown	LRRN1	3.1027	0.930581	0.00287454	0.0117344
unknown	MYL12B	3.09733	0.580945	0.00292437	0.0119138
unknown	TPBG	3.09722	1.00679	0.00292145	0.0119084
unknown	GABRA2	3.08355	2.57615	0.00304713	0.0123281
unknown	CCDC90B	3.06352	0.584465	0.00321583	0.0128981
unknown	OLFML3	3.05896	1.36672	0.00326389	0.0130603
unknown	SPOCK3	3.04689	2.32376	0.00338675	0.0134671
unknown	CNN1	3.04157	2.98624	0.00344292	0.013649
unknown	DESI2	3.03616	0.666086	0.00348405	0.0137728
unknown	TUBB2A	3.02856	0.643724	0.00355579	0.0140067
unknown	AC068491.3	3.01795	2.20769	0.00368104	0.0144248
unknown	MGAT4B	3.01079	0.611316	0.00374582	0.0146181
unknown	RHOQ	2.99902	0.77804	0.00387128	0.0150129
unknown	B3GALT5	2.99543	1.8128	0.00392585	0.0152034
unknown	DNAJB5	2.98612	1.4871	0.00403153	0.0155381
unknown	TTLL7	2.98208	0.761951	0.00407215	0.015669
unknown	YPEL4	2.98203	2.83728	0.00408401	0.0157038
unknown	GRB10	2.97834	1.47102	0.00412354	0.0158476
unknown	TUBB2B	2.97355	0.513047	0.00416993	0.0159983
unknown	ERICH5	2.96956	1.19434	0.00422312	0.0161772
unknown	ABRACL	2.96263	0.698284	0.00429875	0.0164242
unknown	CCNL2	2.95506	0.711149	0.00440016	0.0167624
unknown	WSB1	2.92792	0.390492	0.00474218	0.0178703
unknown	CLMN	2.92723	0.909529	0.00475668	0.0179219
unknown	ELMSAN1	2.92435	0.914981	0.00479684	0.0180448
unknown	TPM4	2.91765	0.422938	0.00487591	0.0183061
unknown	RHOC	2.9056	0.519097	0.00504946	0.0188179
unknown	HIST3H2A	2.89538	1.23984	0.00521235	0.0193086
unknown	PRSS2	2.89507	1.54223	0.00521015	0.0193069
unknown	MYEF2	2.88977	0.467385	0.00527654	0.0194945
[truncated: 101 more rows]

## Sheet: Breunig PPs
Cluster	Names	Scores	log fold change	p-value	adjusted p-value
Progenitors 1	DLK1	43.335	2.10643	0	0
Progenitors 1	HEY1	41.5073	1.84944	1.83627e-298	2.0379e-294
Progenitors 1	CDH1	36.1146	0.881476	2.38721e-249	1.76621e-245
Progenitors 1	UGDH	35.9082	1.11885	7.87226e-237	3.49465e-233
Progenitors 1	F3	32.6878	1.69884	1.71694e-198	4.23435e-195
Progenitors 1	IGF2-1	32.2421	1.17594	3.85118e-206	1.06851e-202
Progenitors 1	FAM84A	31.6424	1.04933	2.05075e-196	4.55184e-193
Progenitors 1	TTYH1	30.5267	0.900583	3.77629e-190	6.98488e-187
Progenitors 1	GCA	30.1304	0.844827	1.21133e-176	1.92047e-173
Progenitors 1	KIRREL2	29.995	2.38543	4.22943e-166	5.52215e-163
Progenitors 1	PDX1	29.8645	0.914552	2.19047e-175	3.24132e-172
Progenitors 1	SPINK1	28.9359	1.45364	5.0534e-164	5.90343e-161
Progenitors 1	ZFP36L2	28.8262	0.825958	3.58843e-165	4.42493e-162
Progenitors 1	MEST	28.7132	1.49622	2.2797e-156	1.87409e-153
Progenitors 1	BTG1	28.582	0.871595	2.3673e-160	2.28455e-157
Progenitors 1	SORD	28.5593	0.712134	8.57806e-164	9.51993e-161
Progenitors 1	CDH10	27.0539	1.60905	1.42538e-141	1.05459e-138
Progenitors 1	PTF1A	26.9697	2.43647	8.25442e-139	5.38868e-136
Progenitors 1	LAP3	26.8617	1.18106	3.57404e-141	2.55901e-138
Progenitors 1	NKX6-1	26.4033	1.04703	3.69567e-140	2.56341e-137
Progenitors 1	CPA2	25.2868	2.50324	1.17752e-123	6.07821e-121
Progenitors 1	ANGPT2	24.7288	1.07563	2.92632e-123	1.44752e-120
Progenitors 1	STAT1	24.6165	0.756062	3.8589e-125	2.08908e-122
Progenitors 1	BTBD3	24.2447	0.968314	2.57184e-118	1.14169e-115
Progenitors 1	SLC4A4	23.6752	0.714985	1.8183e-116	7.76134e-114
Progenitors 1	SEC11C	23.4321	0.587134	9.80757e-114	4.03128e-111
Progenitors 1	SPINT2	23.1299	0.357226	2.04477e-110	7.9624e-108
Progenitors 1	KCTD16	22.8795	0.857003	2.09449e-108	7.87953e-106
Progenitors 1	MEG3	22.7588	1.90674	1.55629e-103	5.39742e-101
Progenitors 1	ECE1	22.2603	0.995583	3.61367e-101	1.21529e-98
Progenitors 1	NFE2L3	21.8422	1.64432	2.95972e-96	9.12416e-94
Progenitors 1	SMIM14	21.8147	0.759352	2.49703e-98	7.91773e-96
Progenitors 1	SYNGR1	21.0128	0.769449	4.95224e-92	1.4854e-89
Progenitors 1	WNK2	20.9152	0.718681	1.93273e-91	5.71984e-89
Progenitors 1	NES	20.9059	0.969763	9.50571e-91	2.70498e-88
Progenitors 1	SAMD5	20.5377	0.936179	6.34456e-88	1.73857e-85
Progenitors 1	IGF2-AS	20.2206	0.933011	1.33595e-85	3.57262e-83
Progenitors 1	GFRA3	20.1775	1.44043	5.11386e-84	1.24733e-81
Progenitors 1	TTN	20.1388	0.809504	2.12664e-85	5.6194e-83
Progenitors 1	APLP1	19.956	0.784111	2.1894e-83	5.16977e-81
Progenitors 1	COX7C	19.897	0.256668	1.86466e-84	4.81257e-82
Progenitors 1	APP	19.8862	0.432345	1.00891e-83	2.40793e-81
Progenitors 1	CLMN	19.75	1.42586	8.05742e-81	1.84374e-78
Progenitors 1	CMTM8	19.4345	0.541422	5.90979e-80	1.32499e-77
Progenitors 1	SPOCK1	19.2018	1.64098	1.59815e-76	3.2845e-74
Progenitors 1	MAML3	19.1422	0.860923	8.09442e-77	1.71108e-74
Progenitors 1	NETO1	19.0986	0.666415	1.07507e-77	2.29445e-75
Progenitors 1	SELENOW	18.0513	0.288209	5.37462e-70	1.01097e-67
Progenitors 1	TPBG	17.992	0.757428	9.4341e-69	1.71639e-66
Progenitors 1	RBPJ	17.9514	0.563767	1.29054e-68	2.32884e-66
Progenitors 1	JAG1	17.9176	0.53253	4.15368e-69	7.68292e-67
Progenitors 1	CCDC141	17.7408	0.772122	3.77812e-67	6.60309e-65
Progenitors 1	ITGA6	17.6067	0.583704	1.94289e-66	3.34297e-64
Progenitors 1	WASF3	17.6035	0.573994	1.72506e-66	2.99135e-64
Progenitors 1	SOX9	17.3694	0.508328	2.39136e-65	4.08297e-63
Progenitors 1	CPA1	17.3667	2.63422	3.99346e-63	6.56583e-61
Progenitors 1	LYPD6B	17.2826	0.405587	1.51211e-64	2.56205e-62
Progenitors 1	STIM2	17.2284	0.987786	3.42234e-63	5.66883e-61
Progenitors 1	CADM1	17.1186	0.471036	3.30094e-63	5.50885e-61
Progenitors 1	TSC22D1	16.8571	0.413508	2.60725e-61	4.13361e-59
Progenitors 1	ARHGEF19	16.6967	0.80325	6.50047e-60	1.01609e-57
Progenitors 1	CARMIL1	16.5459	0.709492	5.43165e-59	8.25759e-57
Progenitors 1	PROX1	16.4082	0.476791	1.42798e-58	2.14159e-56
Progenitors 1	DIO3	16.1428	2.09168	2.14475e-55	3.09123e-53
Progenitors 1	LEFTY1	16.0807	1.09892	1.08115e-55	1.57876e-53
Progenitors 1	PHLDA1	16.0752	0.669683	5.67151e-56	8.33675e-54
Progenitors 1	GPRC5C	16.0021	0.45597	1.43201e-55	2.07745e-53
Progenitors 1	SERINC5	15.8567	0.455792	1.08339e-54	1.55141e-52
Progenitors 1	DCX	15.817	1.11671	6.11122e-54	8.47779e-52
Progenitors 1	CCND1	15.6841	0.525269	9.34534e-54	1.27257e-51
Progenitors 1	HNRNPA2B1	15.4293	0.239939	3.57165e-52	4.63604e-50
Progenitors 1	CADPS	15.3698	1.08564	3.43708e-51	4.31014e-49
Progenitors 1	SERPINF1	15.3386	0.546742	1.96387e-51	2.50517e-49
Progenitors 1	JCAD	15.3354	0.870405	4.45672e-51	5.52633e-49
Progenitors 1	AQP3	15.2071	1.00489	3.55576e-50	4.31277e-48
Progenitors 1	PLCL1	14.9931	0.848153	5.21786e-49	6.12781e-47
Progenitors 1	ARHGAP28	14.9694	0.798871	6.66008e-49	7.78038e-47
Progenitors 1	CTBP2	14.8831	0.466164	1.55791e-48	1.78244e-46
Progenitors 1	GMNN	14.8279	0.503254	2.29745e-48	2.61509e-46
Progenitors 1	DKK2	14.8269	1.12694	7.49018e-48	8.48225e-46
Progenitors 1	RALYL	14.7928	0.881385	1.04023e-47	1.16611e-45
Progenitors 1	ELMO1	14.7446	0.752632	1.64648e-47	1.82727e-45
Progenitors 1	XBP1	14.6752	0.616154	5.39917e-47	5.87451e-45
Progenitors 1	KCNQ1OT1	14.4727	0.558883	4.30733e-46	4.64105e-44
Progenitors 1	ETV6	14.3875	0.750876	2.05994e-45	2.19819e-43
Progenitors 1	SFPQ	14.3513	0.258756	1.57591e-45	1.6898e-43
Progenitors 1	MALAT1	14.2926	0.237428	2.43969e-45	2.57863e-43
Progenitors 1	SLC38A3	14.2743	1.30429	1.91351e-44	1.94827e-42
Progenitors 1	CTNND1	14.262	0.389923	7.65805e-45	7.90595e-43
Progenitors 1	RHOV	14.1469	1.41813	1.02936e-43	1.02917e-41
Progenitors 1	MAOA	14.1011	1.03536	1.40331e-43	1.39676e-41
Progenitors 1	CAMK2N1	14.0909	0.400727	6.36367e-44	6.42036e-42
Progenitors 1	TCF7L2	14.028	0.416709	1.73693e-43	1.72112e-41
Progenitors 1	SLIT3	14.0072	1.33771	6.17675e-43	6.01312e-41
Progenitors 1	QSOX1	13.9784	0.428324	3.44642e-43	3.38481e-41
Progenitors 1	NHS	13.9229	1.07255	1.40251e-42	1.35349e-40
Progenitors 1	CIRBP	13.8909	0.168815	5.76056e-43	5.63266e-41
Progenitors 1	KCNH7	13.8395	1.15108	4.77391e-42	4.52828e-40
Progenitors 1	CDKN3	13.8386	0.678826	3.05719e-42	2.92489e-40
Progenitors 1	LMO3	13.7947	2.32773	1.70439e-41	1.57628e-39
Progenitors 1	SPATA13	13.7241	1.05061	1.98509e-41	1.82583e-39
Progenitors 1	BMP7	13.6896	0.731653	2.23724e-41	2.03515e-39
Progenitors 1	KIAA1217	13.588	0.56414	6.29504e-41	5.58899e-39
Progenitors 1	PRR15L	13.5777	1.0225	1.1655e-40	1.01449e-38
Progenitors 1	NOTCH1	13.5678	0.642701	8.88861e-41	7.76739e-39
Progenitors 1	TTLL7	13.443	0.585996	4.10796e-40	3.50693e-38
Progenitors 1	ERBB3	13.4087	0.565422	6.82755e-40	5.76214e-38
Progenitors 1	BTG2	13.3821	0.638963	1.06944e-39	8.95745e-38
Progenitors 1	RCN2	13.312	0.187339	1.11926e-39	9.3395e-38
Progenitors 1	RBP1	13.2965	0.35317	2.98472e-39	2.4446e-37
Progenitors 1	FLRT2	13.2929	0.324738	2.25348e-39	1.86635e-37
Progenitors 1	ZFHX3	13.2751	0.507123	3.74666e-39	3.04618e-37
Progenitors 1	FREM1	13.1264	1.13891	3.782e-38	2.98738e-36
Progenitors 1	NUDT9	13.0601	0.521342	5.25508e-38	4.13623e-36
Progenitors 1	ARHGEF3	13.0598	1.11735	8.50753e-38	6.57956e-36
Progenitors 1	UNC5C	13.05	0.818307	7.39239e-38	5.73712e-36
Progenitors 1	FAT1	13.041	0.444412	5.7251e-38	4.47445e-36
Progenitors 1	CTSD	13.0247	0.367129	7.32222e-38	5.7026e-36
Progenitors 1	C16orf45	13.0204	0.780167	1.06067e-37	8.17451e-36
Progenitors 1	F5	12.9308	0.767946	3.31415e-37	2.51061e-35
Progenitors 1	PLA2G16	12.8018	0.478792	1.26383e-36	9.44507e-35
Progenitors 1	DICER1	12.7844	0.409699	1.50911e-36	1.12403e-34
Progenitors 1	ARL6IP5	12.7125	0.424165	3.48345e-36	2.55177e-34
Progenitors 1	ADAMTS9	12.7123	0.638527	4.28109e-36	3.12576e-34
Progenitors 1	CDC42EP4	12.6836	0.860482	7.31446e-36	5.32301e-34
Progenitors 1	ZNF503	12.5917	1.15623	2.47609e-35	1.76152e-33
Progenitors 1	TSHZ2	12.5816	0.657184	2.01716e-35	1.44896e-33
Progenitors 1	KMT2E	12.5714	0.382662	1.87707e-35	1.35271e-33
Progenitors 1	NECTIN3	12.5705	0.587487	2.46247e-35	1.75746e-33
Progenitors 1	RPL3	12.5673	0.147299	1.57357e-35	1.13769e-33
Progenitors 1	APLP2	12.5155	0.219643	3.00391e-35	2.1234e-33
Progenitors 1	LUC7L3	12.5087	0.252822	3.44633e-35	2.4284e-33
Progenitors 1	COL2A1	12.4567	0.350495	6.64824e-35	4.61139e-33
Progenitors 1	JAM3	12.4065	0.646795	1.66475e-34	1.14399e-32
Progenitors 1	PNISR	12.3668	0.261904	1.98777e-34	1.36175e-32
Progenitors 1	SMOC1	12.3222	1.49509	6.93503e-34	4.69299e-32
Progenitors 1	CD46	12.2583	0.351709	7.96845e-34	5.37592e-32
Progenitors 1	RHOU	12.2231	0.504219	1.31565e-33	8.71706e-32
Progenitors 1	FAM129A	12.2178	1.22949	2.15923e-33	1.42638e-31
Progenitors 1	PLD3	12.2078	0.32306	1.30403e-33	8.66597e-32
Progenitors 1	KIAA1211	12.1749	0.739452	2.7444e-33	1.80221e-31
Progenitors 1	CBX3	12.1251	0.239763	3.52801e-33	2.30996e-31
Progenitors 1	CGNL1	12.0702	0.71108	9.22611e-33	5.93573e-31
Progenitors 1	DACH1	12.023	0.645319	1.48804e-32	9.38308e-31
Progenitors 1	HAPLN1	11.9883	1.05152	2.87336e-32	1.79654e-30
Progenitors 1	BEX1	11.9829	0.289477	1.29543e-32	8.19182e-31
Progenitors 1	AUXG01000058.1	11.9614	1.41256	4.5526e-32	2.81475e-30
Progenitors 1	RIC3	11.923	0.578995	4.54034e-32	2.81475e-30
Progenitors 1	SELENOH	11.9052	0.177763	4.26299e-32	2.6579e-30
Progenitors 1	PSMB1	11.8155	0.162251	1.05645e-31	6.44203e-30
Progenitors 1	PIK3R1	11.8098	0.498375	1.60492e-31	9.70649e-30
Progenitors 1	SIM1	11.7944	0.967693	2.445e-31	1.47071e-29
Progenitors 1	UBE2H	11.7819	0.443234	2.22222e-31	1.34033e-29
Progenitors 1	B2M	11.7475	0.236105	2.60152e-31	1.55643e-29
Progenitors 1	PERP	11.7334	0.236418	3.40975e-31	2.02361e-29
Progenitors 1	ETV4	11.7241	0.631509	4.36902e-31	2.57912e-29
Progenitors 1	RTN3	11.6351	0.242447	9.45868e-31	5.48159e-29
Progenitors 1	TMED10	11.6274	0.24662	1.03533e-30	5.96886e-29
Progenitors 1	EIF1B	11.6148	0.206988	1.15856e-30	6.66201e-29
Progenitors 1	MAPRE2	11.5208	0.686444	5.25067e-30	2.96549e-28
Progenitors 1	ERBB4	11.5194	1.50752	6.6889e-30	3.72097e-28
Progenitors 1	LRP6	11.515	0.425174	4.29424e-30	2.43772e-28
Progenitors 1	DKK3	11.4985	0.46284	5.29963e-30	2.98555e-28
Progenitors 1	YPEL2	11.4975	0.644644	5.80154e-30	3.2436e-28
Progenitors 1	ARHGEF1	11.4861	0.561288	6.41582e-30	3.57803e-28
Progenitors 1	GATM	11.4782	1.03223	9.50668e-30	5.23599e-28
Progenitors 1	VAMP8	11.4451	0.341714	8.25142e-30	4.55593e-28
Progenitors 1	CTSL	11.4222	0.440662	1.30909e-29	7.17448e-28
Progenitors 1	PLEKHB1	11.3226	0.567237	3.78732e-29	2.05534e-27
Progenitors 1	GALC	11.2806	0.629505	6.43928e-29	3.47752e-27
Progenitors 1	TNRC6B	11.2611	0.333375	6.58989e-29	3.54163e-27
Progenitors 1	SPATS2L	11.2583	0.291755	6.54452e-29	3.52578e-27
Progenitors 1	SOX6	11.2565	0.585322	8.07624e-29	4.31952e-27
Progenitors 1	FRMD6	11.2413	0.556198	9.30243e-29	4.95148e-27
Progenitors 1	RGS2	11.2337	0.697999	1.10945e-28	5.89125e-27
Progenitors 1	RAB4A	11.1619	0.255599	1.8269e-28	9.65473e-27
Progenitors 1	NADK2	11.1576	0.814839	2.79825e-28	1.46141e-26
Progenitors 1	PDE3A	11.151	0.392907	2.11274e-28	1.11124e-26
Progenitors 1	NORAD	11.1478	0.324238	2.37077e-28	1.24108e-26
Progenitors 1	STK38L	11.1357	0.514161	2.97392e-28	1.54951e-26
Progenitors 1	ALDH7A1	11.0954	0.308218	4.16182e-28	2.15328e-26
Progenitors 1	SLC7A2	11.0929	0.613401	4.89496e-28	2.52085e-26
Progenitors 1	PDE7A	11.0809	0.466516	5.18882e-28	2.65984e-26
Progenitors 1	PBX3	10.986	0.533026	1.44714e-27	7.33348e-26
Progenitors 1	GABRB2	10.9254	0.995478	3.2762e-27	1.64521e-25
Progenitors 1	ST6GAL2	10.8834	1.13696	5.59124e-27	2.78883e-25
Progenitors 1	SPDL1	10.8709	0.516985	5.09106e-27	2.54507e-25
Progenitors 1	MCC	10.8386	0.826454	7.87511e-27	3.9017e-25
Progenitors 1	EDIL3	10.7934	0.699146	1.17027e-26	5.7723e-25
Progenitors 1	PRKAR1A	10.6949	0.322208	2.90192e-26	1.40943e-24
Progenitors 1	FUS	10.6918	0.181017	2.7299e-26	1.32879e-24
Progenitors 1	TMEM63A	10.6908	0.597215	3.45638e-26	1.67141e-24
Progenitors 1	AFDN	10.6709	0.245936	3.32698e-26	1.61235e-24
Progenitors 1	PTPRU	10.642	0.650503	5.69285e-26	2.72913e-24
Progenitors 1	DDX17	10.6415	0.228792	4.69275e-26	2.25944e-24
Progenitors 1	NRARP	10.6034	0.596559	8.31908e-26	3.95397e-24
Progenitors 1	NCL	10.5715	0.193609	9.36767e-26	4.41454e-24
Progenitors 1	OTULINL	10.5499	0.359942	1.16027e-25	5.44467e-24
Progenitors 1	WIPI1	10.5165	0.734423	2.19731e-25	1.02461e-23
Progenitors 1	MNX1	10.5095	1.06075	2.63106e-25	1.22174e-23
Progenitors 1	SCPEP1	10.4933	0.643675	2.64109e-25	1.22383e-23
Progenitors 1	ID1	10.4802	0.342987	2.53929e-25	1.18159e-23
Progenitors 1	ARGLU1	10.4707	0.246419	2.78334e-25	1.28706e-23
Progenitors 1	DRICH1	10.4176	1.29674	6.88565e-25	3.15122e-23
Progenitors 1	CHD9	10.4097	0.361854	5.62109e-25	2.5778e-23
Progenitors 1	FRMD4B	10.3817	0.458162	7.43091e-25	3.39376e-23
Progenitors 1	SERPING1	10.3645	0.271652	7.53492e-25	3.43419e-23
Progenitors 1	EFHC1	10.3507	0.453658	1.04955e-24	4.74459e-23
Progenitors 1	RGS3	10.3479	0.458794	1.04586e-24	4.73754e-23
Progenitors 1	LARGE1	10.3447	0.709207	1.19765e-24	5.39208e-23
Progenitors 1	SULF1	10.3422	2.05955	1.70371e-24	7.63952e-23
Progenitors 1	TCEAL8	10.3031	0.279151	1.58805e-24	7.13531e-23
Progenitors 1	NBEAL2	10.2699	0.492747	2.36887e-24	1.05581e-22
Progenitors 1	ROR1	10.2408	0.56149	3.21077e-24	1.41798e-22
Progenitors 1	CNN3	10.1944	0.199836	3.76372e-24	1.65098e-22
Progenitors 1	GP2	10.1876	1.03031	6.31658e-24	2.75447e-22
Progenitors 1	NRXN3	10.1512	1.03585	8.89782e-24	3.84234e-22
Progenitors 1	IGF1R	10.1034	0.428519	1.22915e-23	5.26684e-22
Progenitors 1	ELP6	10.0916	0.350411	1.36029e-23	5.81753e-22
Progenitors 1	TMEM167A	10.0742	0.233366	1.50852e-23	6.43907e-22
Progenitors 1	GPATCH2	10.0712	0.323582	1.60987e-23	6.83224e-22
Progenitors 1	DCTN3	10.0681	0.223339	1.56183e-23	6.6538e-22
Progenitors 1	HEYL	10.0493	1.72382	2.85012e-23	1.2004e-21
Progenitors 1	CFAP221	10.024	0.705786	2.8692e-23	1.20615e-21
Progenitors 1	AGTR1	9.99967	0.53352	3.33554e-23	1.39165e-21
Progenitors 1	ZNF704	9.98847	0.53214	3.89079e-23	1.62026e-21
Progenitors 1	ADAMTS16	9.96274	0.639708	5.23012e-23	2.17393e-21
Progenitors 1	DDX5	9.92625	0.151279	5.96378e-23	2.46963e-21
Progenitors 1	EXT1	9.91198	0.486644	8.28022e-23	3.41613e-21
Progenitors 1	GPRIN3	9.91169	0.686109	8.45375e-23	3.48125e-21
Progenitors 1	VIL1	9.89898	0.450039	9.16464e-23	3.76701e-21
Progenitors 1	SMDT1	9.87032	0.240164	1.12214e-22	4.58691e-21
Progenitors 1	PDCD4	9.86313	0.451226	1.32777e-22	5.39765e-21
Progenitors 1	N4BP2L2	9.81766	0.271069	1.87979e-22	7.61383e-21
Progenitors 1	KAT6B	9.80289	0.46953	2.31581e-22	9.3288e-21
Progenitors 1	SLC16A12	9.77029	2.98133	4.68675e-22	1.86095e-20
Progenitors 1	ATP13A3	9.75379	0.360422	3.55308e-22	1.4287e-20
Progenitors 1	PSAP	9.73931	0.229451	3.83712e-22	1.53734e-20
Progenitors 1	TCTN1	9.64839	0.351178	9.99119e-22	3.9181e-20
Progenitors 1	PCM1	9.64543	0.247465	9.49991e-22	3.73203e-20
Progenitors 1	MGAT5	9.63836	0.625458	1.18119e-21	4.61579e-20
Progenitors 1	FOS	9.62031	0.546266	1.31176e-21	5.10805e-20
Progenitors 1	TRIM44	9.61329	0.347184	1.35199e-21	5.24629e-20
Progenitors 1	SEC11A	9.59372	0.135231	1.47267e-21	5.70459e-20
Progenitors 1	HSD17B11	9.59179	0.492163	1.7448e-21	6.74698e-20
Progenitors 1	ID3	9.47719	0.32851	4.46189e-21	1.68429e-19
Progenitors 1	ABCC5	9.47579	0.491206	5.15105e-21	1.94113e-19
Progenitors 1	ACADVL	9.4385	0.305667	6.83546e-21	2.56717e-19
Progenitors 1	PDIA6	9.43728	0.137908	6.3213e-21	2.37809e-19
Progenitors 1	OS9	9.41644	0.287389	8.43022e-21	3.15543e-19
Progenitors 1	MBP	9.41034	0.401061	9.4256e-21	3.51024e-19
Progenitors 1	TPR	9.38415	0.240609	1.14023e-20	4.23219e-19
Progenitors 1	C1orf210	9.36365	0.47032	1.44744e-20	5.32791e-19
Progenitors 1	COL18A1	9.33539	0.227371	1.65531e-20	6.06291e-19
Progenitors 1	TACSTD2	9.33157	0.534518	1.86975e-20	6.83704e-19
Progenitors 1	SOBP	9.27418	0.612834	3.33848e-20	1.20686e-18
Progenitors 1	BCAS2	9.25289	0.259183	3.65567e-20	1.31937e-18
Progenitors 1	MEIS2	9.2477	0.343435	3.92857e-20	1.41098e-18
Progenitors 1	ETNK1	9.24446	0.327116	4.12282e-20	1.47597e-18
Progenitors 1	COL28A1	9.23658	1.01332	5.11104e-20	1.82387e-18
Progenitors 1	ERRFI1	9.21902	0.451129	5.49553e-20	1.95792e-18
Progenitors 1	UNC50	9.20326	0.26422	5.93799e-20	2.11218e-18
Progenitors 1	WWTR1	9.20067	0.545437	6.53712e-20	2.31048e-18
Progenitors 1	OBSL1	9.2002	0.38592	6.24644e-20	2.21479e-18
Progenitors 1	TGOLN2	9.19946	0.279065	6.09305e-20	2.16386e-18
Progenitors 1	CYB5A	9.18972	0.214713	6.49738e-20	2.30009e-18
Progenitors 1	FNDC3B	9.18607	0.327293	7.05269e-20	2.48873e-18
Progenitors 1	SCTR	9.17688	0.930491	8.68361e-20	3.04971e-18
Progenitors 1	CA8	9.1537	1.62929	1.15717e-19	4.05118e-18
Progenitors 1	CD40	9.13434	1.85684	1.40164e-19	4.86865e-18
Progenitors 1	DDX39B	9.13013	0.367509	1.20726e-19	4.21991e-18
Progenitors 1	CEBPB	9.11821	0.618469	1.4234e-19	4.93652e-18
Progenitors 1	RTN4	9.11774	0.175214	1.27498e-19	4.44958e-18
Progenitors 1	ID2	9.11424	0.351529	1.36863e-19	4.76147e-18
Progenitors 1	SLC26A3	9.08734	1.4825	2.15042e-19	7.4116e-18
Progenitors 1	RAB11B-AS1	9.06335	0.514245	2.26251e-19	7.78583e-18
Progenitors 1	DGKI	9.04065	1.4841	3.1512e-19	1.08105e-17
Progenitors 1	TBC1D19	9.0276	0.842685	3.27895e-19	1.12314e-17
Progenitors 1	RSPH4A	9.02528	1.12576	3.46307e-19	1.18438e-17
Progenitors 1	ADCY5	9.01626	0.732686	3.48813e-19	1.19112e-17
Progenitors 1	PDGFA	9.0086	0.38974	3.56397e-19	1.21514e-17
Progenitors 1	C3orf70	9.00101	0.643742	3.94025e-19	1.33932e-17
Progenitors 1	ERLIN1	8.99899	0.589986	4.08221e-19	1.38123e-17
Progenitors 1	DEPTOR	8.99541	1.05224	4.4066e-19	1.48195e-17
Progenitors 1	SV2A	8.94862	0.517299	6.22583e-19	2.0656e-17
Progenitors 1	HSP90B1	8.93437	0.177054	6.27305e-19	2.07816e-17
Progenitors 1	SASH1	8.93108	0.63306	7.32686e-19	2.41645e-17
Progenitors 1	TACC2	8.92315	0.530421	7.77671e-19	2.54966e-17
Progenitors 1	YPEL3	8.92116	0.395929	7.69951e-19	2.52808e-17
Progenitors 1	SYNE2	8.91994	0.304074	7.39341e-19	2.43478e-17
Progenitors 1	SF3B1	8.88669	0.201893	9.90899e-19	3.23917e-17
Progenitors 1	MAML2	8.87976	0.396761	1.10532e-18	3.59204e-17
Progenitors 1	LAPTM4B	8.8404	0.236917	1.44913e-18	4.69559e-17
Progenitors 1	PNN	8.84002	0.187343	1.47659e-18	4.77762e-17
Progenitors 1	TMEM165	8.83403	0.261388	1.61929e-18	5.22409e-17
Progenitors 1	PRKCQ	8.82199	1.54337	2.19162e-18	6.9493e-17
Progenitors 1	DIO3OS	8.81903	1.22819	2.1686e-18	6.88616e-17
Progenitors 1	TPT1	8.79042	0.0897982	2.25266e-18	7.13269e-17
Progenitors 1	AMOT	8.78434	0.299563	2.42349e-18	7.66265e-17
Progenitors 1	GNB5	8.76999	0.397737	2.87703e-18	9.07082e-17
Progenitors 2	TPM1	44.4466	1.20442	0	0
Progenitors 2	IGFBP7	41.1549	1.48426	0	0
Progenitors 2	KRT18	40.2262	0.921663	0	0
Progenitors 2	KRT8	38.822	0.784799	2.90178e-297	1.6102e-293
Progenitors 2	IGFBP2	37.8704	0.744176	1.60956e-284	7.14514e-281
Progenitors 2	TNFRSF12A	34.653	1.0063	3.78487e-242	1.20013e-238
Progenitors 2	ANXA2	33.5429	0.655614	8.44846e-228	2.34403e-224
Progenitors 2	MYL12B	31.6047	0.501643	1.66013e-204	4.09424e-201
Progenitors 2	RAB32	31.507	1.13383	9.88319e-202	2.19367e-198
Progenitors 2	C12orf75	30.9124	0.657315	2.64296e-196	5.33301e-193
Progenitors 2	CALD1	30.8546	0.657376	1.23596e-195	2.28611e-192
Progenitors 2	MYL12A	30.5805	0.525007	2.25601e-192	3.57674e-189
Progenitors 2	TTYH1	29.9564	0.958628	2.41742e-184	3.35357e-181
Progenitors 2	CALM2	29.2996	0.405237	1.03495e-177	1.35129e-174
Progenitors 2	DSTN	27.9366	0.463247	1.7485e-162	1.84808e-159
Progenitors 2	BMP2	27.8215	1.02374	6.33784e-161	6.3943e-158
Progenitors 2	TCEAL9	27.5633	0.573357	1.59741e-158	1.47733e-155
Progenitors 2	ANXA3	26.8944	0.733079	2.40472e-151	2.13501e-148
Progenitors 2	CNN3	26.6224	0.506208	1.55634e-148	1.27943e-145
Progenitors 2	MRS2	26.6178	0.811428	8.34356e-148	6.61406e-145
Progenitors 2	PRSS23	25.6674	0.916415	1.77121e-138	1.35565e-135
Progenitors 2	CLDN6	25.5991	0.465726	5.29103e-138	3.91466e-135
Progenitors 2	HES4	24.7155	0.65397	4.06742e-129	2.82127e-126
Progenitors 2	UXS1	24.3824	0.745956	1.62437e-125	1.06043e-122
Progenitors 2	NR2F1	23.8389	1.01902	4.06785e-120	2.37605e-117
Progenitors 2	OTULINL	23.8363	0.753389	1.5297e-120	9.17653e-118
Progenitors 2	GNG5	23.6435	0.334142	8.93244e-119	5.0837e-116
Progenitors 2	PEG10	23.5698	0.817864	7.34174e-118	3.87994e-115
Progenitors 2	H3F3B	23.5199	0.260769	1.45104e-117	7.49009e-115
Progenitors 2	BEX3	23.1864	0.294638	1.74609e-114	8.80822e-112
Progenitors 2	ANXA5	22.4741	0.386575	6.45636e-108	2.98553e-105
Progenitors 2	DCDC2	22.3241	0.838386	3.40547e-106	1.54261e-103
Progenitors 2	VDAC2	21.7351	0.394587	2.96031e-101	1.2168e-98
Progenitors 2	LAYN	21.6259	1.09961	9.11676e-100	3.67919e-97
Progenitors 2	GMNN	21.5128	0.675521	2.61241e-99	1.03545e-96
Progenitors 2	SPP1	21.2415	1.39099	3.91901e-96	1.44977e-93
Progenitors 2	FZD5	21.2012	0.640554	1.58006e-96	5.94424e-94
Progenitors 2	KRT19	20.9508	0.348985	2.11363e-94	7.44669e-92
Progenitors 2	CAST	20.9206	0.695462	6.90935e-94	2.35938e-91
Progenitors 2	SLC2A3	20.87	0.949149	1.62118e-93	5.45209e-91
Progenitors 2	MIR4435-2HG	20.6644	1.02788	1.99658e-91	6.51709e-89
Progenitors 2	GSTP1	20.5375	0.252235	5.85972e-91	1.88496e-88
Progenitors 2	NPW	20.0494	0.824759	1.11818e-86	3.35393e-84
Progenitors 2	ANKRD1	20.0489	1.16701	2.47039e-86	7.31105e-84
Progenitors 2	ACTB	19.8625	0.295984	2.44182e-85	6.8606e-83
Progenitors 2	HSP90AA1	19.7002	0.273076	4.92599e-84	1.33338e-81
Progenitors 2	FAM200B	19.2357	0.614597	3.98636e-80	1.02885e-77
Progenitors 2	SERPINA1	19.1759	0.837119	8.80287e-80	2.24585e-77
Progenitors 2	GSTO1	19.0848	0.383005	4.26466e-79	1.06358e-76
Progenitors 2	SMC3	18.9588	0.421626	3.95601e-78	9.75641e-76
Progenitors 2	SERPINA5	18.9547	1.06061	1.17911e-77	2.81414e-75
Progenitors 2	MDH1	18.8698	0.367572	2.03171e-77	4.79744e-75
Progenitors 2	CDH6	18.8343	0.441338	3.7318e-77	8.71905e-75
Progenitors 2	CCN1	18.7375	0.827499	4.45507e-76	1.01943e-73
Progenitors 2	ANXA4	18.3405	0.602246	2.95599e-73	6.30876e-71
Progenitors 2	DYNLL1	18.083	0.273825	2.27281e-71	4.75918e-69
Progenitors 2	HHEX	18.0255	0.601934	6.74302e-71	1.38581e-68
Progenitors 2	CXCL6	17.9868	1.55674	6.43148e-70	1.2633e-67
Progenitors 2	BEX1	17.8626	0.434805	9.22792e-70	1.79669e-67
Progenitors 2	CYTOR	17.7436	0.827549	1.27793e-68	2.3836e-66
Progenitors 2	SRSF3	17.6199	0.277112	5.74294e-68	1.05347e-65
Progenitors 2	LYPD1	17.6115	1.00553	1.53482e-67	2.76966e-65
Progenitors 2	NXPH2	17.4541	0.731025	1.31902e-66	2.32356e-64
Progenitors 2	CHCHD6	17.4498	0.661536	1.59746e-66	2.7701e-64
Progenitors 2	CLDN7	17.4292	0.388117	1.45291e-66	2.53927e-64
Progenitors 2	METRNL	17.2938	0.736639	1.98824e-65	3.36877e-63
Progenitors 2	CDC42EP1	17.2289	0.672768	5.09685e-65	8.37997e-63
Progenitors 2	DNAJA1	17.1551	0.326328	1.36269e-64	2.176e-62
Progenitors 2	HPX	17.12	1.17571	8.07727e-64	1.25373e-61
Progenitors 2	CD59	17.0535	0.346575	7.45758e-64	1.16569e-61
Progenitors 2	CSRP1	17.0418	0.735704	1.52149e-63	2.3452e-61
Progenitors 2	CYCS	16.9239	0.348064	6.36956e-63	9.75025e-61
Progenitors 2	POLR2L	16.897	0.238137	9.31084e-63	1.4155e-60
Progenitors 2	IGF2-1	16.8946	0.657037	9.74849e-63	1.47195e-60
Progenitors 2	KIRREL1	16.8483	0.78732	2.7002e-62	4.04958e-60
Progenitors 2	LRRN3	16.834	0.739807	3.30289e-62	4.9202e-60
Progenitors 2	TAGLN	16.705	1.02621	3.7732e-61	5.54636e-59
Progenitors 2	SNRPB	16.4314	0.284539	1.66136e-59	2.37907e-57
Progenitors 2	SPCS3	16.3925	0.397065	3.28451e-59	4.6435e-57
Progenitors 2	SRSF7	16.346	0.336583	6.5382e-59	9.18493e-57
Progenitors 2	HMGN3	16.2673	0.254707	2.30729e-58	3.20079e-56
Progenitors 2	ADGRG6	16.0514	0.52218	6.90005e-57	9.11628e-55
Progenitors 2	COX7A2	15.9475	0.202077	3.32146e-56	4.31129e-54
Progenitors 2	SRSF9	15.8864	0.1706	8.07689e-56	1.04229e-53
Progenitors 2	TACSTD2	15.8115	0.83053	3.42222e-55	4.31589e-53
Progenitors 2	KCTD16	15.7808	0.584438	4.1052e-55	5.14797e-53
Progenitors 2	VTN	15.6353	0.364468	3.94897e-54	4.816e-52
Progenitors 2	ARF4	15.6264	0.293344	4.37299e-54	5.30398e-52
Progenitors 2	CRIM1	15.5835	0.762059	1.17591e-53	1.39574e-51
Progenitors 2	CXCL1	15.5141	1.45012	6.16136e-53	7.08588e-51
Progenitors 2	C9orf3	15.5131	0.582496	2.85e-53	3.34701e-51
Progenitors 2	ID4	15.5075	0.656533	3.46463e-53	4.02623e-51
Progenitors 2	SUMO2	15.4932	0.152822	3.18474e-53	3.72044e-51
Progenitors 2	EPCAM	15.4233	0.205672	9.06993e-53	1.03771e-50
Progenitors 2	NECTIN2	15.3337	0.363105	3.63078e-52	4.07014e-50
Progenitors 2	SEPT11	15.2861	0.391981	7.58778e-52	8.37903e-50
Progenitors 2	GABARAPL2	15.2822	0.3062	7.4509e-52	8.26901e-50
Progenitors 2	VAMP8	15.2529	0.422136	1.19084e-51	1.30206e-49
Progenitors 2	EIF1	15.2489	0.149612	1.23889e-51	1.34796e-49
Progenitors 2	ARL3	15.1726	0.273734	3.76607e-51	4.05785e-49
Progenitors 2	RHOB	15.1263	0.606451	9.1506e-51	9.76475e-49
Progenitors 2	RBPMS	15.102	0.46099	1.1662e-50	1.22678e-48
Progenitors 2	CITED2	15.0924	0.555722	1.42019e-50	1.48691e-48
Progenitors 2	FKBP4	15.0801	0.62571	1.77431e-50	1.84894e-48
Progenitors 2	LMCD1	15.034	0.950737	4.76978e-50	4.87881e-48
Progenitors 2	KLHL5	15.002	0.535514	5.24652e-50	5.31743e-48
Progenitors 2	TMSB4X	14.9983	0.250981	4.91288e-50	5.00212e-48
Progenitors 2	VMP1	14.9861	0.380784	6.40514e-50	6.46221e-48
Progenitors 2	ARL2	14.9768	0.360996	6.88705e-50	6.91696e-48
Progenitors 2	SEMA3C	14.8965	0.49912	2.22203e-49	2.22163e-47
Progenitors 2	NDUFV2	14.8055	0.242663	7.98807e-49	7.91532e-47
Progenitors 2	COPE	14.7926	0.230887	9.53915e-49	9.36862e-47
Progenitors 2	SNRPG	14.7257	0.221388	2.50301e-48	2.42606e-46
Progenitors 2	SUMO1	14.6711	0.209067	5.42823e-48	5.23847e-46
Progenitors 2	STAT1	14.6615	0.452692	6.24219e-48	5.99791e-46
Progenitors 2	COL9A3	14.6514	0.662252	8.57974e-48	8.20844e-46
Progenitors 2	DYNLT1	14.6364	0.236634	9.10333e-48	8.59819e-46
Progenitors 2	ARPC5	14.5954	0.316408	1.69734e-47	1.59637e-45
Progenitors 2	SHROOM3	14.4837	0.467029	8.42692e-47	7.79349e-45
Progenitors 2	TMEM106C	14.3954	0.381844	2.80767e-46	2.55406e-44
Progenitors 2	COX17	14.3494	0.371682	5.40569e-46	4.87742e-44
Progenitors 2	SLC4A4	14.2667	0.437103	1.63295e-45	1.45562e-43
Progenitors 2	TCIM	14.2468	0.889676	2.91767e-45	2.59043e-43
Progenitors 2	PDLIM1	14.2311	0.466804	2.94628e-45	2.6054e-43
Progenitors 2	ACTG1	14.1916	0.274372	4.80851e-45	4.2353e-43
Progenitors 2	NDUFA4	14.1558	0.136285	7.56869e-45	6.6401e-43
Progenitors 2	ETFB	14.1545	0.327578	7.98063e-45	6.97394e-43
Progenitors 2	TMEM178A	14.1422	0.96272	1.31397e-44	1.13925e-42
Progenitors 2	PDGFD	14.0427	0.774538	4.69899e-44	4.02698e-42
Progenitors 2	GNAS	14.0085	0.143781	5.73862e-44	4.89902e-42
Progenitors 2	COL18A1	14.007	0.323061	5.922e-44	5.0362e-42
Progenitors 2	SFRP1	13.9554	0.618103	1.36102e-43	1.14429e-41
Progenitors 2	SMS	13.8915	0.345388	2.93657e-43	2.42306e-41
Progenitors 2	TPM4	13.8887	0.30728	3.00803e-43	2.47283e-41
Progenitors 2	PKP2	13.8802	0.472365	3.59598e-43	2.94525e-41
Progenitors 2	BTG3	13.8788	0.567353	3.92529e-43	3.19142e-41
Progenitors 2	ERICH5	13.8548	0.933145	6.2752e-43	5.02831e-41
Progenitors 2	GTF2A2	13.8431	0.232367	5.50378e-43	4.42615e-41
Progenitors 2	PUF60	13.8179	0.280082	7.76939e-43	6.18098e-41
Progenitors 2	WWC2	13.7823	0.506328	1.30528e-42	1.02014e-40
Progenitors 2	RCN2	13.7112	0.190766	3.21958e-42	2.48996e-40
Progenitors 2	SLBP	13.6886	0.373381	4.5432e-42	3.50142e-40
Progenitors 2	ZBTB20	13.592	0.486583	1.6541e-41	1.26166e-39
Progenitors 2	ELOC	13.5874	0.277905	1.71849e-41	1.30629e-39
Progenitors 2	SIVA1	13.5628	0.250414	2.31819e-41	1.75613e-39
Progenitors 2	PSMB7	13.3433	0.256788	4.20937e-40	3.12479e-38
Progenitors 2	THBS1	13.3416	1.06779	6.59364e-40	4.87842e-38
Progenitors 2	CXCL3	13.3206	1.41403	1.00246e-39	7.39224e-38
Progenitors 2	TRIM3	13.2662	1.09309	1.64414e-39	1.20044e-37
Progenitors 2	AMOTL2	13.1951	0.50407	3.07728e-39	2.21047e-37
Progenitors 2	PSMB1	13.1938	0.173619	2.9198e-39	2.10415e-37
Progenitors 2	SERPING1	13.1367	0.32954	6.16295e-39	4.39849e-37
Progenitors 2	ACSM3	13.1182	0.628534	8.47436e-39	5.97133e-37
Progenitors 2	ATOX1	13.0666	0.215452	1.5211e-38	1.05838e-36
Progenitors 2	CFL1	12.9919	0.115541	3.91759e-38	2.67553e-36
Progenitors 2	ILK	12.9519	0.416925	7.11981e-38	4.80339e-36
Progenitors 2	LRRC7	12.8767	0.853901	2.0186e-37	1.34549e-35
Progenitors 2	H2AFZ	12.8495	0.272192	2.4554e-37	1.63174e-35
Progenitors 2	UBL5	12.8325	0.145754	2.94851e-37	1.95359e-35
Progenitors 2	SERPINF1	12.7961	0.431803	4.88047e-37	3.22402e-35
Progenitors 2	SAP18	12.7675	0.18067	6.69621e-37	4.41036e-35
Progenitors 2	ENC1	12.7644	0.409919	7.30529e-37	4.78313e-35
Progenitors 2	DCTN3	12.7636	0.261192	7.06932e-37	4.64232e-35
Progenitors 2	ITGB1	12.7472	0.210585	8.6591e-37	5.65286e-35
Progenitors 2	SRSF2	12.7133	0.245962	1.32182e-36	8.52884e-35
Progenitors 2	EIF4A3	12.6891	0.299376	1.82602e-36	1.16802e-34
Progenitors 2	HSPA8	12.6617	0.293467	2.58369e-36	1.6432e-34
Progenitors 2	ACTR3	12.6566	0.309874	2.77433e-36	1.7594e-34
Progenitors 2	EEF1E1	12.6557	0.325516	2.80828e-36	1.77226e-34
Progenitors 2	TUBA1B	12.6081	0.438136	4.9824e-36	3.09774e-34
Progenitors 2	MCRIP1	12.5869	0.265389	6.50849e-36	4.01285e-34
Progenitors 2	NUDC	12.5668	0.236005	8.2027e-36	5.01562e-34
Progenitors 2	PLXNA1	12.564	0.533394	8.95988e-36	5.46356e-34
Progenitors 2	DDX5	12.5482	0.180974	1.02083e-35	6.20774e-34
Progenitors 2	TMEM56	12.4963	0.473793	2.05479e-35	1.23935e-33
Progenitors 2	CLDN4	12.4564	0.429572	3.28416e-35	1.96483e-33
Progenitors 2	TRIP6	12.4524	0.423189	3.48962e-35	2.08214e-33
Progenitors 2	ANKRD33B	12.4428	0.985742	4.68723e-35	2.77434e-33
Progenitors 2	ZDHHC12	12.4422	0.358982	3.94186e-35	2.3394e-33
Progenitors 2	CIRBP	12.3811	0.149018	7.90946e-35	4.6444e-33
Progenitors 2	WFDC2	12.365	0.332403	9.90654e-35	5.78646e-33
Progenitors 2	MYL6	12.3635	0.129241	9.87304e-35	5.78211e-33
Progenitors 2	ILF2	12.3186	0.216877	1.71581e-34	9.94364e-33
Progenitors 2	RND3	12.3137	0.457186	1.91407e-34	1.10637e-32
Progenitors 2	PTAR1	12.3063	0.485733	2.08519e-34	1.20216e-32
Progenitors 2	PPIC	12.265	0.415162	3.41362e-34	1.9528e-32
Progenitors 2	ARF1	12.2614	0.217732	3.4487e-34	1.9678e-32
Progenitors 2	RTCB	12.2413	0.281209	4.36976e-34	2.48059e-32
Progenitors 2	CREB5	12.2366	0.873414	5.67326e-34	3.18794e-32
Progenitors 2	TRIR	12.2301	0.197123	4.98649e-34	2.81629e-32
Progenitors 2	DAPK3	12.1474	0.518083	1.46962e-33	8.17534e-32
Progenitors 2	SEC61B	12.1342	0.148275	1.57473e-33	8.73819e-32
Progenitors 2	MRPL54	12.1118	0.303323	2.10758e-33	1.16079e-31
Progenitors 2	EIF4A1	12.079	0.246588	3.07142e-33	1.68746e-31
Progenitors 2	TK1	12.0641	0.509072	3.86488e-33	2.11293e-31
Progenitors 2	RCAN1	12.0558	0.706519	4.60458e-33	2.50498e-31
Progenitors 2	EDF1	12.0431	0.156103	4.62192e-33	2.50827e-31
Progenitors 2	PRELID1	12.032	0.208462	5.26835e-33	2.83826e-31
Progenitors 2	MYO1B	12.032	0.308861	5.34783e-33	2.8741e-31
Progenitors 2	TSTD1	12.0227	0.240871	5.92542e-33	3.17683e-31
Progenitors 2	WTIP	12.0053	0.502744	7.74949e-33	4.12453e-31
Progenitors 2	RHEB	12.0007	0.249414	7.7674e-33	4.12453e-31
Progenitors 2	SELENOH	11.9996	0.166902	7.75496e-33	4.12453e-31
Progenitors 2	HSPB8	11.9773	0.779119	1.10878e-32	5.85963e-31
Progenitors 2	MAGOH	11.9472	0.248353	1.45933e-32	7.69387e-31
Progenitors 2	SKA2	11.9224	0.347515	1.98699e-32	1.04017e-30
Progenitors 2	SPAG16	11.9141	0.360102	2.20288e-32	1.15047e-30
Progenitors 2	NUTF2	11.8923	0.198733	2.77398e-32	1.44195e-30
Progenitors 2	CALB1	11.8779	0.609625	3.37052e-32	1.74794e-30
Progenitors 2	DUSP1	11.8572	0.517054	4.6934e-32	2.42831e-30
Progenitors 2	UBE2I	11.8208	0.186131	6.37211e-32	3.262e-30
Progenitors 2	ELF3	11.8046	0.554119	8.47656e-32	4.28578e-30
Progenitors 2	CRIM1-DT	11.7835	0.719668	1.12422e-31	5.6455e-30
Progenitors 2	NUAK1	11.7613	0.586103	1.35125e-31	6.73984e-30
Progenitors 2	PSMB2	11.7493	0.210776	1.46e-31	7.26594e-30
Progenitors 2	TBCA	11.7321	0.171939	1.77948e-31	8.83607e-30
Progenitors 2	B3GAT1	11.6938	0.767412	3.08067e-31	1.50614e-29
Progenitors 2	ARPC3	11.6509	0.151167	4.54088e-31	2.20546e-29
Progenitors 2	ERH	11.6312	0.145171	5.69128e-31	2.75215e-29
Progenitors 2	COX8A	11.6121	0.188027	7.13139e-31	3.44105e-29
Progenitors 2	AJUBA	11.6105	0.493886	7.59394e-31	3.65629e-29
Progenitors 2	SSBP1	11.593	0.180532	8.76321e-31	4.18297e-29
Progenitors 2	MICOS10	11.4695	0.195281	3.66304e-30	1.73358e-28
Progenitors 2	CCNC	11.4616	0.277469	4.01022e-30	1.89385e-28
Progenitors 2	EMC6	11.4271	0.240241	5.94203e-30	2.78247e-28
Progenitors 2	HNMT	11.4059	0.632122	8.13598e-30	3.78398e-28
Progenitors 2	MTCH1	11.3977	0.197584	8.14896e-30	3.78398e-28
Progenitors 2	GPN3	11.3704	0.378475	1.14083e-29	5.27537e-28
Progenitors 2	VBP1	11.3354	0.276926	1.66242e-29	7.65542e-28
Progenitors 2	GLIS3	11.3	0.390577	2.48232e-29	1.14074e-27
Progenitors 2	PSMC1	11.2938	0.2424	2.59978e-29	1.19224e-27
Progenitors 2	TMEM158	11.288	1.02718	3.3348e-29	1.5199e-27
Progenitors 2	PDE3A	11.2756	0.370472	3.19327e-29	1.4614e-27
Progenitors 2	UBE2S	11.2616	0.343411	3.83592e-29	1.74472e-27
Progenitors 2	JUND	11.2566	0.274698	4.03099e-29	1.82969e-27
Progenitors 2	CIAO2B	11.2444	0.229449	4.55396e-29	2.06285e-27
Progenitors 2	EFNA5	11.2433	0.444916	4.72625e-29	2.13654e-27
Progenitors 2	NDUFS6	11.2038	0.172599	7.06425e-29	3.18695e-27
Progenitors 2	ATP5F1B	11.1992	0.191246	7.4802e-29	3.36776e-27
Progenitors 2	NETO1	11.1829	0.382352	8.88038e-29	3.99006e-27
Progenitors 2	PTS	11.155	0.3059	1.24163e-28	5.5563e-27
Progenitors 2	PXMP2	11.1516	0.388925	1.3004e-28	5.79593e-27
Progenitors 2	TMEM98	11.1331	0.232989	1.54774e-28	6.86221e-27
Progenitors 2	SPINT1	11.1119	0.251417	1.96923e-28	8.65523e-27
Progenitors 2	IFNGR2	11.111	0.371859	2.03975e-28	8.94747e-27
Progenitors 2	IER5L	11.0896	0.588663	2.70436e-28	1.17698e-26
Progenitors 2	NDUFB3	11.036	0.219273	4.50536e-28	1.94934e-26
Progenitors 2	CHST9	11.031	0.367528	4.90205e-28	2.11685e-26
Progenitors 2	PIN1	11.0066	0.234689	6.25509e-28	2.69066e-26
Progenitors 2	CXADR	11.0059	0.25564	6.2688e-28	2.69134e-26
Progenitors 2	ARF5	11.0032	0.175925	6.41536e-28	2.74894e-26
Progenitors 2	AMOT	10.971	0.344699	9.14794e-28	3.88642e-26
Progenitors 2	CCND1	10.9683	0.348291	9.32686e-28	3.95075e-26
Progenitors 2	TAX1BP3	10.8948	0.338873	2.11915e-27	8.90845e-26
Progenitors 2	FKBP3	10.8834	0.195027	2.3531e-27	9.87325e-26
Progenitors 2	LITAF	10.8827	0.412576	2.44314e-27	1.02317e-25
Progenitors 2	HABP4	10.8291	0.491989	4.38617e-27	1.80958e-25
Progenitors 2	PFDN2	10.7787	0.209705	7.23806e-27	2.96961e-25
Progenitors 2	HYAL2	10.7729	0.237375	7.79022e-27	3.18438e-25
Progenitors 2	PTGES3	10.7693	0.176258	7.97954e-27	3.25577e-25
Progenitors 2	PRMT1	10.7686	0.175813	8.07813e-27	3.28995e-25
Progenitors 2	MRPL33	10.7669	0.222981	8.29348e-27	3.37147e-25
Progenitors 2	OAZ1	10.7638	0.146067	8.46603e-27	3.42905e-25
Progenitors 2	YWHAQ	10.7619	0.160688	8.72274e-27	3.52018e-25
Progenitors 2	PSMB6	10.7499	0.183016	9.79708e-27	3.94657e-25
Progenitors 2	FRZB	10.7402	0.527005	1.14296e-26	4.58754e-25
Progenitors 2	PSMD8	10.7163	0.184029	1.39858e-26	5.59331e-25
Progenitors 2	LIMCH1	10.7046	0.592238	1.69805e-26	6.77877e-25
Progenitors 2	TSPAN18	10.6991	0.621064	1.75299e-26	6.98552e-25
Progenitors 2	PPP4C	10.6841	0.192836	1.98186e-26	7.86931e-25
Progenitors 2	B3GAT3	10.6517	0.303274	2.836e-26	1.12206e-24
Progenitors 2	SINHCAF	10.6422	0.237513	3.1082e-26	1.22757e-24
Progenitors 2	ATP6V0B	10.6259	0.181743	3.66909e-26	1.43885e-24
Progenitors 2	SSB	10.6259	0.169591	3.65674e-26	1.43655e-24
Progenitors 2	CDK5RAP3	10.6167	0.361659	4.09449e-26	1.60285e-24
Progenitors 2	CCDC167	10.6068	0.320463	4.58866e-26	1.78998e-24
Progenitors 2	LINC02381	10.6002	0.656735	5.02668e-26	1.95398e-24
Progenitors 2	UQCRQ	10.5818	0.172309	5.84709e-26	2.26496e-24
Progenitors 2	PARK7	10.5704	0.145582	6.57919e-26	2.5441e-24
Progenitors 2	COL1A2	10.5653	0.671442	7.5343e-26	2.89829e-24
Progenitors 2	DYNLRB1	10.5622	0.173008	7.15536e-26	2.7573e-24
Progenitors 2	KIF5B	10.5544	0.210854	7.76679e-26	2.98255e-24
Progenitors 2	RANBP1	10.552	0.216436	7.99183e-26	3.06367e-24
Progenitors 2	RAN	10.5467	0.145865	8.43913e-26	3.22957e-24
Progenitors 2	ATP5MD	10.5383	0.16326	9.19602e-26	3.50713e-24
Progenitors 2	NRBP1	10.5381	0.294654	9.31955e-26	3.54814e-24
Progenitors 2	ZNF706	10.5154	0.224147	1.18483e-25	4.48015e-24
Progenitors 2	RAB4A	10.5079	0.223396	1.25892e-25	4.75221e-24
Progenitors 2	NCF2	10.5076	1.17981	1.49821e-25	5.61728e-24
Progenitors 2	CDH3	10.502	0.401309	1.35987e-25	5.11589e-24
Progenitors 2	RAB34	10.4825	0.231767	1.64995e-25	6.17577e-24
Progenitors 2	UBE2T	10.4776	0.403065	1.79969e-25	6.7249e-24
Progenitors 2	SLC25A4	10.4658	0.274795	1.96984e-25	7.33601e-24
Progenitors 2	CPB1	10.4577	0.960935	2.4089e-25	8.94111e-24
Progenitors 2	SGCE	10.4492	0.338995	2.37438e-25	8.82775e-24
Progenitors 2	BCAS2	10.4346	0.27318	2.71448e-25	1.00585e-23
Progenitors 2	ITGAV	10.4306	0.379774	2.89497e-25	1.06916e-23
Progenitors 2	DIAPH3	10.4284	0.517048	3.03216e-25	1.11797e-23
Progenitors 2	SRP14	10.4072	0.0906142	3.57875e-25	1.31731e-23
Progenitors 2	LAMTOR4	10.401	0.218738	3.85253e-25	1.4134e-23
Progenitors 3	S100A10	60.266	1.71553	0	0
Progenitors 3	CKB	54.6374	1.46901	0	0
Progenitors 3	TMEM141	52.7072	1.92426	0	0
Progenitors 3	APOE	51.7393	1.24803	0	0
Progenitors 3	TTR	50.8536	3.51396	0	0
Progenitors 3	SAT1	48.8107	2.1839	0	0
Progenitors 3	FTL	46.1541	0.849674	0	0
Progenitors 3	IGFBP5	42.6713	2.94547	1.08071e-274	1.14226e-271
Progenitors 3	LDHB	41.9387	0.749377	4.45519e-294	5.49374e-291
Progenitors 3	LGALS3	41.8178	4.12572	1.02974e-258	8.79081e-256
Progenitors 3	ASPH	41.0404	2.11637	2.47024e-261	2.19318e-258
Progenitors 3	MPC2	40.3769	1.14954	2.71578e-265	2.73997e-262
Progenitors 3	SEMA3A	40.3255	3.44145	5.13225e-249	3.92812e-246
Progenitors 3	VIM	39.4015	1.5875	2.1291e-263	2.05467e-260
Progenitors 3	FN1	39.0497	1.19083	3.95612e-253	3.25222e-250
Progenitors 3	VCAN	38.5294	1.71194	6.06142e-251	4.80497e-248
Progenitors 3	PITX2	38.4712	4.4788	4.83543e-229	2.98131e-226
Progenitors 3	PPP1R14B	38.0725	0.984742	1.79062e-247	1.32482e-244
Progenitors 3	AFP	36.5365	4.41661	1.14742e-211	5.30585e-209
Progenitors 3	FLRT3	36.248	1.5201	9.19674e-225	5.23413e-222
Progenitors 3	ZFAS1	35.8866	0.815421	2.39667e-227	1.39991e-224
Progenitors 3	BASP1	35.8813	1.10626	3.49252e-222	1.84571e-219
Progenitors 3	FILIP1L	35.3658	1.89946	9.51887e-213	4.49534e-210
Progenitors 3	APOA2	35.0127	4.07607	2.19739e-199	9.2025e-197
Progenitors 3	EEF1B2	35.0019	0.59192	7.65031e-219	3.94898e-216
Progenitors 3	CDX2	34.6988	3.71495	6.54483e-198	2.69017e-195
Progenitors 3	LY6E	33.3952	1.30344	1.29736e-195	5.23566e-193
Progenitors 3	APOC1	33.2771	2.27697	2.28278e-187	8.5879e-185
Progenitors 3	CTSC	32.9812	2.22177	4.45814e-188	1.70608e-185
Progenitors 3	COL4A2	32.3105	1.39185	1.60255e-186	5.92838e-184
Progenitors 3	RPLP0	32.2036	0.46682	1.49015e-188	5.80269e-186
Progenitors 3	ABRACL	32.1202	1.18727	2.54423e-186	9.25764e-184
Progenitors 3	PRDX4	31.6639	0.794413	4.09203e-183	1.41917e-180
Progenitors 3	SPART	31.5358	1.55636	1.04931e-177	3.58314e-175
Progenitors 3	PRDX1	31.3852	0.902708	3.23928e-174	1.07312e-171
Progenitors 3	DIPK2A	30.439	1.51308	2.67555e-168	8.24814e-166
Progenitors 3	RPL28	29.9642	0.364009	4.58055e-165	1.3556e-162
Progenitors 3	SPARC	29.9172	1.33936	3.04912e-164	8.6767e-162
Progenitors 3	DNAJC15	29.7805	0.900953	6.93571e-167	2.10884e-164
Progenitors 3	PRDX6	29.6835	0.56856	6.01492e-165	1.75667e-162
Progenitors 3	CCNB1IP1	29.5273	0.910022	6.04003e-164	1.69702e-161
Progenitors 3	GSTA2	29.4772	4.98158	6.59451e-152	1.44922e-149
Progenitors 3	AK4	29.4686	2.56386	2.54921e-154	5.95604e-152
Progenitors 3	TMSB10	29.2857	0.428356	5.01882e-161	1.32616e-158
Progenitors 3	FOXA1	29.0816	1.25666	7.7412e-157	1.90915e-154
Progenitors 3	RPLP1	28.7079	0.371892	6.69057e-153	1.54692e-150
Progenitors 3	S100A11	28.6015	0.856063	4.02306e-161	1.07585e-158
Progenitors 3	MDK	28.5008	0.441286	7.02119e-156	1.67572e-153
Progenitors 3	CST3	28.3481	0.616053	1.32097e-152	2.93202e-150
Progenitors 3	LDHA	28.3256	1.22935	1.02419e-152	2.31969e-150
Progenitors 3	TSPAN2	28.3174	1.77402	2.50324e-147	5.3425e-145
Progenitors 3	SCD	27.5122	1.18667	1.0226e-143	2.08236e-141
Progenitors 3	MECOM	27.4421	1.61749	6.27112e-141	1.2318e-138
Progenitors 3	AMN	27.3216	3.60895	3.48516e-135	6.23844e-133
Progenitors 3	EIF4EBP1	27.2148	0.913297	5.27564e-142	1.05494e-139
Progenitors 3	PCAT14	27.0968	3.46052	1.38646e-133	2.42314e-131
Progenitors 3	RPL32	27.0856	0.317327	7.89371e-140	1.52356e-137
Progenitors 3	TENM3	26.965	1.81152	1.59207e-135	2.92045e-133
Progenitors 3	COL4A1	26.8746	1.73269	2.55317e-135	4.60733e-133
Progenitors 3	NUDT4	26.6566	0.957181	7.37113e-137	1.39837e-134
Progenitors 3	EPB41L4A-AS1	26.6188	1.03494	1.21695e-136	2.2891e-134
Progenitors 3	SPTLC3	26.4595	1.64683	6.2587e-132	1.0853e-129
Progenitors 3	RPL37	26.4282	0.321523	7.65443e-135	1.35918e-132
Progenitors 3	NTRK2	26.4213	2.51215	1.3218e-129	2.23959e-127
Progenitors 3	EFNB2	25.8694	1.39265	1.25991e-127	2.07148e-125
Progenitors 3	DHCR24	25.6937	1.567	7.55864e-126	1.19837e-123
Progenitors 3	IGSF9	25.6851	1.66538	4.39227e-125	6.91425e-123
Progenitors 3	RPL13	25.6242	0.300037	4.17802e-127	6.769e-125
Progenitors 3	SPHKAP	25.5574	5.06055	1.75268e-120	2.57633e-118
Progenitors 3	SOX4	25.5168	0.506166	1.22884e-128	2.03547e-126
Progenitors 3	TMEM123	25.4278	0.686654	1.87672e-127	3.06291e-125
Progenitors 3	KLF5	25.4034	1.54853	3.77098e-123	5.77246e-121
Progenitors 3	NRP2	25.3577	2.98396	8.00335e-120	1.14608e-117
Progenitors 3	ACOT13	25.3571	1.04776	3.40433e-124	5.2841e-122
Progenitors 3	IRS1	25.2643	1.85088	1.09284e-120	1.61711e-118
Progenitors 3	KIF21A	25.1603	0.987038	7.4641e-123	1.13475e-120
Progenitors 3	SLC16A1	25.0039	1.41669	5.34818e-120	7.75871e-118
Progenitors 3	SYTL5	24.9805	3.51262	1.0172e-116	1.3767e-114
Progenitors 3	RPL7A	24.9713	0.288182	5.86118e-121	8.7312e-119
Progenitors 3	TXNIP	24.9103	1.58137	6.54607e-120	9.43484e-118
Progenitors 3	NEAT1	24.8603	1.34232	8.56052e-119	1.19503e-116
Progenitors 3	RPL39	24.6211	0.296212	3.83748e-119	5.39093e-117
Progenitors 3	FLT1	24.5632	2.84463	3.98801e-114	5.26892e-112
Progenitors 3	HINT1	24.5419	0.314529	1.54528e-119	2.19865e-117
Progenitors 3	PRSS1	24.1191	2.29317	7.63087e-111	9.67856e-109
Progenitors 3	FTH1	24.1122	0.327894	3.47621e-113	4.56555e-111
Progenitors 3	FGB	24.0358	3.96716	8.86657e-109	1.10563e-106
Progenitors 3	AHNAK	23.8182	1.44902	3.12539e-110	3.94154e-108
Progenitors 3	COL5A2	23.7878	4.56202	5.59986e-107	6.79205e-105
Progenitors 3	GASK1B	23.7261	2.13976	1.13292e-108	1.40482e-106
Progenitors 3	AKR1D1	23.6268	2.35592	1.99477e-107	2.44619e-105
Progenitors 3	HMGCS2	23.5237	4.6139	7.78321e-105	9.04482e-103
Progenitors 3	PRSS2	23.2504	2.20632	3.74083e-104	4.30214e-102
Progenitors 3	RAMP1	23.2189	2.30933	1.06443e-103	1.19929e-101
Progenitors 3	TAC3	23.1407	2.01107	2.03254e-103	2.2785e-101
Progenitors 3	RPL13A	23.1244	0.4053	6.96277e-108	8.58587e-106
Progenitors 3	TMSB4X	23.1085	0.473508	7.31399e-107	8.82289e-105
Progenitors 3	CA4	23.0544	3.24436	6.20045e-102	6.62881e-100
Progenitors 3	SLC1A3	22.9519	4.87653	1.58425e-100	1.66655e-98
Progenitors 3	ENO1	22.8905	0.548094	6.61886e-105	7.77314e-103
Progenitors 3	FADS2	22.848	1.06952	9.13337e-104	1.03431e-101
Progenitors 3	RPL12	22.7934	0.302877	3.61467e-103	3.9916e-101
Progenitors 3	LIPG	22.7849	3.21366	9.56478e-100	9.7834e-98
Progenitors 3	TNNT1	22.6884	2.40543	1.32168e-99	1.34569e-97
Progenitors 3	KCNH5	22.5877	5.17578	7.68309e-98	7.4469e-96
Progenitors 3	LIN28A	22.5124	0.849626	6.2119e-102	6.62881e-100
Progenitors 3	RCN1	22.4631	0.694382	3.85631e-102	4.17535e-100
Progenitors 3	ODC1	22.4323	0.592215	1.75737e-100	1.83993e-98
Progenitors 3	ZBTB16	22.4217	2.14358	1.73746e-98	1.71399e-96
Progenitors 3	GPC3	22.4192	0.597024	2.57937e-102	2.80646e-100
Progenitors 3	MSN	22.4055	1.70571	3.97386e-99	3.99112e-97
Progenitors 3	EDN1	22.3259	3.3265	1.83911e-96	1.75196e-94
Progenitors 3	FSCN1	22.1887	0.679378	3.90185e-100	4.04699e-98
Progenitors 3	AKAP7	22.1732	1.15228	5.24864e-98	5.13211e-96
Progenitors 3	PLPPR3	22.0606	0.908218	4.5276e-98	4.44666e-96
Progenitors 3	MLLT11	22.0579	0.871613	6.56447e-98	6.39057e-96
Progenitors 3	MAP1B	22.0153	0.980759	1.48232e-97	1.4305e-95
Progenitors 3	MPZL1	21.864	0.785574	9.74926e-97	9.36773e-95
Progenitors 3	TMEM256	21.8014	0.609803	1.23359e-96	1.1802e-94
Progenitors 3	KCTD8	21.7812	3.0346	1.05771e-92	9.3162e-91
Progenitors 3	GNPDA1	21.6861	1.0676	2.24218e-94	2.07364e-92
Progenitors 3	FAM107B	21.582	0.770044	1.94762e-94	1.81636e-92
Progenitors 3	TOMM7	21.5016	0.49638	1.10506e-93	1.00524e-91
Progenitors 3	SLC1A1	21.4937	3.50786	3.47281e-90	2.84437e-88
Progenitors 3	RPL36	21.4918	0.262955	1.81041e-93	1.64016e-91
Progenitors 3	MYOF	21.4521	2.39179	1.38607e-90	1.14796e-88
Progenitors 3	TAGLN2	21.4393	0.742397	9.13898e-93	8.08162e-91
Progenitors 3	EFEMP1	21.4325	1.20374	3.71639e-92	3.19725e-90
Progenitors 3	MIF	21.4288	0.413151	7.02079e-94	6.4129e-92
Progenitors 3	SORBS2	21.4211	1.10058	2.54904e-92	2.20149e-90
Progenitors 3	MSMO1	21.4005	1.03101	4.47277e-92	3.83311e-90
Progenitors 3	SLC7A7	21.392	4.27706	3.87501e-89	3.10504e-87
Progenitors 3	GNAI1	21.3696	1.21712	1.30506e-91	1.11412e-89
Progenitors 3	FASN	21.3419	1.07546	1.45335e-91	1.23596e-89
Progenitors 3	LAPTM4B	21.2942	0.599808	8.56222e-93	7.60188e-91
Progenitors 3	TM7SF2	21.294	0.713819	1.32212e-92	1.15992e-90
Progenitors 3	SESN3	21.2632	1.05319	3.19513e-91	2.69654e-89
Progenitors 3	KCNJ13	21.2426	4.40387	3.74991e-88	2.9411e-86
Progenitors 3	SIPA1L2	21.1583	1.28743	5.78604e-90	4.72158e-88
Progenitors 3	RPL10A	21.0814	0.277292	9.06453e-91	7.59232e-89
Progenitors 3	RPL24	21.026	0.235281	2.50352e-90	2.05808e-88
Progenitors 3	RPL18A	21.0216	0.277048	1.61132e-89	1.30054e-87
Progenitors 3	GSTA1	20.941	4.62601	6.0551e-86	4.65048e-84
Progenitors 3	NACA	20.9314	0.271494	8.02866e-90	6.52762e-88
Progenitors 3	CFTR	20.8756	4.59233	1.37463e-85	1.04491e-83
Progenitors 3	TSPAN13	20.7995	0.566269	1.90036e-88	1.50108e-86
Progenitors 3	ADAMTS12	20.6991	1.86128	9.25309e-86	7.05779e-84
Progenitors 3	S100A16	20.6048	0.869986	4.59688e-86	3.54279e-84
Progenitors 3	PRSS35	20.5851	1.97275	1.34721e-84	1.00683e-82
Progenitors 3	IDH1	20.569	0.735976	4.55795e-87	3.52503e-85
Progenitors 3	RRBP1	20.3609	0.723557	7.76257e-85	5.84061e-83
Progenitors 3	SNHG8	20.3375	0.708116	6.86204e-85	5.1806e-83
Progenitors 3	PCSK5	20.3176	3.9206	9.80614e-82	7.06679e-80
Progenitors 3	CGA	20.2284	1.85294	2.34918e-82	1.72657e-80
Progenitors 3	GLRX	20.1882	1.28153	2.80177e-82	2.05241e-80
Progenitors 3	CAMK2D	20.0871	0.869659	9.57231e-83	7.08223e-81
Progenitors 3	LSAMP	20.0034	2.11443	1.78406e-80	1.24525e-78
Progenitors 3	TUBA1C	19.9852	1.09945	1.59623e-81	1.1466e-79
Progenitors 3	SLC2A1	19.9801	1.64247	3.89985e-80	2.67991e-78
Progenitors 3	SATB2	19.9687	2.97573	1.3155e-79	8.95669e-78
Progenitors 3	UACA	19.9672	1.05508	5.0582e-81	3.56419e-79
Progenitors 3	CDV3	19.9496	0.621657	8.56138e-82	6.18985e-80
Progenitors 3	SLC3A2	19.8816	0.740248	6.91401e-81	4.85644e-79
Progenitors 3	BZW2	19.8725	0.723186	1.90207e-81	1.36188e-79
Progenitors 3	DYNLT3	19.7754	1.00345	3.51055e-80	2.41988e-78
Progenitors 3	SLC49A4	19.6852	0.96419	4.29011e-79	2.90315e-77
Progenitors 3	TLN2	19.6698	1.22198	8.99511e-79	6.05017e-77
Progenitors 3	ROR2	19.6686	1.99661	3.08177e-78	2.04188e-76
Progenitors 3	TKT	19.5869	0.65971	2.91511e-79	1.97871e-77
Progenitors 3	F2	19.5556	2.00702	2.54791e-77	1.66824e-75
Progenitors 3	GTF3C6	19.4748	0.554524	1.08401e-78	7.26911e-77
Progenitors 3	PPP3CA	19.468	0.977701	6.18528e-78	4.07384e-76
Progenitors 3	FOLR1	19.4385	2.29401	2.78763e-76	1.79867e-74
Progenitors 3	REEP6	19.2892	2.11417	3.75578e-75	2.37502e-73
Progenitors 3	GAMT	19.2878	0.797777	1.5775e-76	1.02083e-74
Progenitors 3	BSG	19.2419	0.343261	5.22367e-77	3.41014e-75
Progenitors 3	NPY1R	19.2047	2.31097	1.83517e-74	1.1378e-72
Progenitors 3	RDX	19.1863	0.577658	4.2844e-76	2.74053e-74
Progenitors 3	KCNJ8	19.1853	3.4687	5.57127e-74	3.41602e-72
Progenitors 3	RPL8	19.1132	0.219546	1.67989e-75	1.06839e-73
Progenitors 3	GLDC	19.0797	1.55712	1.88289e-74	1.16414e-72
Progenitors 3	RFX6	19.0618	2.47878	7.49368e-74	4.58208e-72
Progenitors 3	JADE1	19.0578	1.22076	2.74253e-74	1.69092e-72
Progenitors 3	TPM2	19.0457	1.17536	1.61294e-74	1.00283e-72
Progenitors 3	S100A13	19.0283	0.870775	4.98199e-74	3.06317e-72
Progenitors 3	RPL14	19.0268	0.229671	6.33765e-75	3.985e-73
Progenitors 3	CAPN2	19.009	1.98777	2.67803e-73	1.61526e-71
Progenitors 3	GAPDH	18.9637	0.249904	3.3276e-75	2.11027e-73
Progenitors 3	PRDM1	18.9426	3.7678	2.41769e-72	1.43101e-70
Progenitors 3	PLA2G12B	18.8615	2.51588	2.87601e-72	1.69326e-70
Progenitors 3	CA2	18.8377	1.76187	1.84656e-72	1.09883e-70
Progenitors 3	UBE2E3	18.8172	0.468151	1.48853e-73	9.02718e-72
Progenitors 3	DNPEP	18.773	1.31958	1.80149e-72	1.07489e-70
Progenitors 3	PAM	18.7652	1.38493	2.0863e-72	1.23817e-70
Progenitors 3	RNASE1	18.7452	3.73373	5.36734e-71	3.0547e-69
Progenitors 3	BCR	18.6847	1.15935	3.35146e-72	1.96277e-70
Progenitors 3	AMIGO2	18.6608	2.44691	8.7051e-71	4.9165e-69
Progenitors 3	RPL6	18.6348	0.214697	3.24875e-72	1.90765e-70
Progenitors 3	SPRY2	18.5749	0.875656	8.41945e-72	4.90494e-70
Progenitors 3	RACK1	18.5338	0.261547	6.84216e-72	3.99654e-70
Progenitors 3	EPSTI1	18.5298	2.24952	7.82114e-70	4.35083e-68
Progenitors 3	HMGCR	18.4795	0.842543	5.83707e-71	3.31354e-69
Progenitors 3	RPL11	18.478	0.197435	4.41609e-71	2.52628e-69
Progenitors 3	PITX1	18.4447	1.711	6.65438e-70	3.71107e-68
Progenitors 3	PLK2	18.3423	0.785074	5.83251e-70	3.26091e-68
Progenitors 3	TMEM97	18.3409	0.757632	2.80324e-70	1.57521e-68
Progenitors 3	RPL29	18.3115	0.215947	5.70797e-70	3.19935e-68
Progenitors 3	RBM47	18.2913	1.12411	2.39602e-69	1.31966e-67
Progenitors 3	USH1C	18.2649	4.48536	1.05678e-67	5.65211e-66
Progenitors 3	FADS1	18.1967	0.712997	1.8729e-69	1.03668e-67
Progenitors 3	FDPS	18.1899	0.591666	2.32308e-69	1.28266e-67
Progenitors 3	GPX4	18.1316	0.323481	3.69181e-69	2.01831e-67
Progenitors 3	CSMD3	18.1193	2.87706	4.69995e-67	2.48381e-65
Progenitors 3	PANCR	18.1018	3.90041	1.00622e-66	5.26748e-65
Progenitors 3	MZT2B	18.093	0.364387	4.45722e-69	2.42482e-67
Progenitors 3	MPZL2	18.0292	1.77868	5.12442e-67	2.7017e-65
Progenitors 3	PLTP	17.9713	1.15625	5.33594e-67	2.80655e-65
Progenitors 3	LUZP2	17.9629	4.145	8.81196e-66	4.53805e-64
Progenitors 3	TXNDC17	17.9544	0.358098	8.97252e-68	4.82213e-66
Progenitors 3	RPL7	17.948	0.273433	1.59074e-67	8.44688e-66
Progenitors 3	THRB	17.9447	3.31757	8.0837e-66	4.17269e-64
Progenitors 3	SOCS2	17.9412	1.79236	1.87325e-66	9.76025e-65
Progenitors 3	CAPRIN2	17.934	1.40333	1.10848e-66	5.78912e-65
Progenitors 3	SHISA5	17.8784	0.957437	8.00123e-67	4.19847e-65
Progenitors 3	LGALS2	17.8122	3.95444	9.85018e-65	4.94648e-63
Progenitors 3	PRR5	17.7422	1.39702	2.08991e-65	1.06638e-63
Progenitors 3	CCDC183	17.6945	1.76783	7.58631e-65	3.82695e-63
Progenitors 3	IQGAP2	17.6562	1.62248	1.1255e-64	5.61383e-63
Progenitors 3	FKBP7	17.6436	0.813559	1.54334e-65	7.91131e-64
Progenitors 3	JARID2	17.6179	0.914678	4.10063e-65	2.08278e-63
Progenitors 3	MGST1	17.5896	0.562141	2.51135e-65	1.27849e-63
Progenitors 3	URAD	17.5209	5.31982	8.31256e-63	4.01099e-61
Progenitors 3	QPRT	17.5015	0.672235	1.35683e-64	6.75249e-63
Progenitors 3	GOLIM4	17.457	0.784348	2.95522e-64	1.46415e-62
Progenitors 3	IMPDH2	17.4287	0.625393	4.16891e-64	2.05629e-62
Progenitors 3	RPL19	17.3827	0.219457	1.4438e-63	7.04321e-62
Progenitors 3	FAM162A	17.3737	0.660533	1.38301e-63	6.76154e-62
Progenitors 3	NEU1	17.3204	0.752861	4.95448e-63	2.40108e-61
Progenitors 3	RAB31	17.2624	1.56124	4.12554e-62	1.96082e-60
Progenitors 3	CACNG4	17.2588	1.58036	4.08221e-62	1.9444e-60
Progenitors 3	CTSH	17.2312	1.24067	5.11086e-62	2.42395e-60
Progenitors 3	LRRN1	17.1986	0.931349	3.44259e-62	1.6468e-60
Progenitors 3	LAPTM4A	17.1901	0.331887	1.59856e-62	7.69668e-61
Progenitors 3	ZFP36L1	17.0708	0.522888	6.65981e-62	3.1318e-60
Progenitors 3	NDFIP1	17.0333	0.590319	8.2951e-61	3.83579e-59
Progenitors 3	C12orf57	17.0319	0.488424	9.92311e-62	4.6467e-60
Progenitors 3	FGF13	16.9881	1.44313	2.50139e-60	1.1424e-58
Progenitors 3	MYCN	16.9573	1.38687	2.9994e-60	1.36704e-58
Progenitors 3	TPI1	16.8943	0.35138	1.78515e-60	8.16973e-59
Progenitors 3	BIN1	16.8406	1.13794	1.14571e-59	5.17926e-58
Progenitors 3	NPM1	16.767	0.233537	6.28888e-60	2.85456e-58
Progenitors 3	JPT1	16.7664	0.35059	3.64592e-60	1.6583e-58
Progenitors 3	HMGCS1	16.7337	0.945223	4.20295e-59	1.88082e-57
Progenitors 3	RNF5	16.7276	0.544531	1.09871e-59	4.97692e-58
Progenitors 3	LAMA1	16.7178	0.629408	2.16145e-59	9.73135e-58
Progenitors 3	SERPINB1	16.6488	0.638111	6.02879e-59	2.68705e-57
Progenitors 3	WNT11	16.6287	3.42848	2.00904e-57	8.69251e-56
Progenitors 3	SNN	16.6232	0.826572	1.24786e-58	5.53948e-57
Progenitors 3	SNHG15	16.5747	0.790925	2.97028e-58	1.3107e-56
Progenitors 3	GRIA3	16.5674	2.5393	2.45245e-57	1.05086e-55
Progenitors 3	ATP11C	16.5565	1.42985	1.17058e-57	5.10457e-56
Progenitors 3	FBLN1	16.5333	0.407453	1.50139e-58	6.65168e-57
Progenitors 3	RPL41	16.486	0.16457	8.50693e-58	3.72426e-56
Progenitors 3	AP001816.1	16.4516	1.91142	9.22651e-57	3.87863e-55
Progenitors 3	SERPINB6	16.4463	0.853741	2.58897e-57	1.10722e-55
Progenitors 3	GJA1	16.368	1.71323	3.5102e-56	1.45631e-54
Progenitors 3	IVNS1ABP	16.362	0.799439	6.61407e-57	2.7963e-55
Progenitors 3	MPST	16.3516	0.605075	5.21522e-57	2.21333e-55
Progenitors 3	LINC02413	16.3513	3.79451	1.19766e-55	4.90468e-54
Progenitors 3	BAX	16.3382	0.588449	1.8194e-56	7.60517e-55
Progenitors 3	ASRGL1	16.2404	0.868058	3.98515e-56	1.65027e-54
Progenitors 3	PAFAH1B3	16.198	0.376484	2.59332e-56	1.07995e-54
Progenitors 3	NME1	16.1971	0.442106	4.00536e-56	1.65555e-54
Progenitors 3	AGR2	16.118	4.22293	3.64555e-54	1.45012e-52
Progenitors 3	LINC02672	16.1045	3.85732	3.33913e-54	1.33062e-52
Progenitors 3	ITLN2	16.1005	4.6264	4.85176e-54	1.92647e-52
Progenitors 3	PRR13	16.036	0.721023	7.41999e-55	3.00537e-53
Progenitors 3	APEX1	16.0001	0.358444	5.46595e-55	2.21796e-53
Progenitors 3	ATP1B3	15.9835	0.495597	1.00777e-54	4.0596e-53
Progenitors 3	SH3BP5	15.9772	1.17224	3.03951e-54	1.2134e-52
Progenitors 3	PRXL2A	15.9032	0.338223	1.08374e-54	4.35774e-53
Progenitors 3	SPOCK3	15.8994	2.20781	2.75787e-53	1.07204e-51
Progenitors 3	AKAP12	15.8976	1.86371	2.44548e-53	9.5563e-52
Progenitors 3	TP53I3	15.8942	0.716654	5.38088e-54	2.13275e-52
Progenitors 3	CNKSR2	15.8788	1.40891	1.8149e-53	7.14246e-52
Progenitors 3	TP53TG1	15.8268	1.04352	2.4653e-53	9.61684e-52
Progenitors 3	TMEM88	15.8129	2.41177	1.42159e-52	5.49714e-51
Progenitors 3	F2R	15.7969	0.796086	1.8275e-53	7.17932e-52
Progenitors 3	TES	15.773	0.575444	1.85369e-53	7.26936e-52
Progenitors 3	PHPT1	15.7717	0.337181	2.70834e-53	1.05464e-51
Progenitors 3	ALB	15.7196	5.06617	9.73281e-52	3.67397e-50
Progenitors 3	FGG	15.6897	4.72161	1.45347e-51	5.45874e-50
Progenitors 3	SLC7A11	15.676	1.71449	4.9931e-52	1.90424e-50
Progenitors 3	CCNG2	15.6552	0.901945	2.47081e-52	9.47186e-51
Progenitors 3	BICD1	15.637	0.876738	2.69431e-52	1.03109e-50
Progenitors 3	GAS6	15.5955	1.22128	8.09812e-52	3.06211e-50
Progenitors 3	DHRS7	15.5377	0.542381	5.07411e-52	1.92851e-50
Progenitors 3	MSRB2	15.5001	0.473808	5.88924e-52	2.23449e-50
Progenitors 3	GULP1	15.4122	1.25415	1.02231e-50	3.80726e-49
Progenitors 3	KHDRBS2	15.309	1.92915	7.68441e-50	2.81457e-48
Progenitors 4	HNRNPH1	25.289	0.993426	6.89816e-81	1.53112e-76
Progenitors 4	LRRC75A	20.7724	2.46992	3.98481e-61	2.21117e-57
Progenitors 4	CTNNB1	20.6891	1.25903	1.985e-61	1.46864e-57
Progenitors 4	AC092069.1	18.1887	3.77675	7.14201e-51	1.44113e-47
Progenitors 4	SOX11	15.7458	1.03439	3.19645e-42	2.95696e-39
Progenitors 4	C1orf56	15.3878	2.00591	2.89282e-40	2.07126e-37
Progenitors 4	TTN	15.0342	1.42239	3.20819e-39	2.09438e-36
Progenitors 4	YWHAE	13.9569	0.442959	3.88523e-35	1.46164e-32
Progenitors 4	GTF2I	13.6798	0.700035	5.9601e-34	2.06704e-31
Progenitors 4	IGF2-1	13.2095	1.02116	1.16186e-32	3.58175e-30
Progenitors 4	NUCKS1	13.1981	0.765992	2.48736e-32	7.36126e-30
Progenitors 4	AFDN	12.9568	0.779927	2.85488e-31	7.45494e-29
Progenitors 4	SOX4	12.5739	0.486602	4.02095e-30	9.70097e-28
Progenitors 4	SET	12.5	0.433964	1.01969e-29	2.38243e-27
Progenitors 4	CCND1	12.2267	0.83383	8.28191e-29	1.78471e-26
Progenitors 4	ZKSCAN1	11.8521	1.00221	3.83195e-27	6.91496e-25
Progenitors 4	SOX9	11.6103	0.720964	1.53707e-26	2.56518e-24
Progenitors 4	ONECUT1	11.1339	1.13651	1.39665e-24	1.92547e-22
Progenitors 4	CBX5	11.1268	0.654068	1.1954e-24	1.66875e-22
Progenitors 4	CNN2	10.943	1.00719	6.44615e-24	8.17593e-22
Progenitors 4	NIPBL	10.9174	0.942408	7.9479e-24	9.96676e-22
Progenitors 4	BMP2	10.8958	0.999645	7.48218e-24	9.43605e-22
Progenitors 4	STAT1	10.6536	0.737584	4.40549e-23	5.14654e-21
Progenitors 4	SLC4A4	10.6432	0.794786	5.61239e-23	6.52213e-21
Progenitors 4	ARHGAP5	10.3095	0.892861	9.62697e-22	1.00319e-19
Progenitors 4	PEG10	10.1872	0.841824	1.9736e-21	1.98217e-19
Progenitors 4	ITGB1	10.1766	0.498148	2.61975e-21	2.5959e-19
Progenitors 4	BRD4	10.1651	0.795716	2.98941e-21	2.93195e-19
Progenitors 4	MDM4	10.0623	0.983831	6.85502e-21	6.33975e-19
Progenitors 4	MEX3A	10.0219	0.735191	8.81699e-21	7.98783e-19
Progenitors 4	BAZ1B	10.019	0.895607	9.524e-21	8.52398e-19
Progenitors 4	ADGRG6	9.92738	0.855517	1.78998e-20	1.53399e-18
Progenitors 4	ZBTB20	9.90806	0.938617	2.08119e-20	1.76313e-18
Progenitors 4	SENP6	9.8253	0.760117	4.00079e-20	3.3259e-18
Progenitors 4	WWC2	9.77721	0.99746	6.02786e-20	4.86525e-18
Progenitors 4	SETD5	9.66294	0.983464	1.49081e-19	1.14896e-17
Progenitors 4	CTBP1	9.65151	0.988538	1.64102e-19	1.24314e-17
Progenitors 4	CDH6	9.64689	0.569451	1.35744e-19	1.05719e-17
Progenitors 4	ENAH	9.54801	0.672073	3.36296e-19	2.40788e-17
Progenitors 4	TAX1BP1	9.49107	0.74894	5.18738e-19	3.60938e-17
Progenitors 4	ACSM3	9.40859	1.18554	9.77269e-19	6.51395e-17
Progenitors 4	PTPRF	9.15253	0.637433	6.27863e-18	3.75634e-16
Progenitors 4	PHACTR2	9.09569	0.864924	9.84877e-18	5.75272e-16
Progenitors 4	SEMA3C	9.05399	0.790425	1.25307e-17	7.2619e-16
Progenitors 4	RAD21	9.03047	0.718548	1.54901e-17	8.86132e-16
Progenitors 4	PROX1	9.005	0.691542	1.78919e-17	1.01828e-15
Progenitors 4	MAN1A2	8.99202	0.827809	2.11497e-17	1.18845e-15
Progenitors 4	DST	8.93849	0.740462	2.95728e-17	1.6369e-15
Progenitors 4	MYH9	8.83321	0.648555	6.41025e-17	3.39575e-15
Progenitors 4	ONECUT2	8.82789	0.938053	6.47445e-17	3.42159e-15
Progenitors 4	HP1BP3	8.81162	0.618437	7.43767e-17	3.90276e-15
Progenitors 4	C6orf62	8.74105	0.790249	1.29494e-16	6.54075e-15
Progenitors 4	EIF4G2	8.67478	0.460954	2.07593e-16	1.01716e-14
Progenitors 4	GUCY1A2	8.55418	0.711387	4.61628e-16	2.18006e-14
Progenitors 4	CAMSAP2	8.54612	1.04713	5.30812e-16	2.47519e-14
Progenitors 4	KTN1	8.51838	0.526248	6.24251e-16	2.88064e-14
Progenitors 4	PRTG	8.51181	0.696472	6.42008e-16	2.94422e-14
Progenitors 4	PBRM1	8.4943	0.681766	7.41716e-16	3.35298e-14
Progenitors 4	HDLBP	8.4773	0.692186	8.34789e-16	3.73568e-14
Progenitors 4	ATP1B1	8.43274	0.595652	1.07519e-15	4.76346e-14
Progenitors 4	PCM1	8.42166	0.632199	1.24087e-15	5.44316e-14
Progenitors 4	USP22	8.3844	0.637646	1.60525e-15	6.91848e-14
Progenitors 4	MYO1B	8.34314	0.615914	2.07723e-15	8.86657e-14
Progenitors 4	CDC42BPB	8.34102	0.961788	2.21908e-15	9.34622e-14
Progenitors 4	DCAF7	8.33746	0.787632	2.23375e-15	9.39021e-14
Progenitors 4	HNF4A	8.30893	1.42965	2.85836e-15	1.18587e-13
Progenitors 4	HIPK2	8.30333	0.785083	2.82773e-15	1.17536e-13
Progenitors 4	AMOT	8.26372	0.706381	3.58713e-15	1.47172e-13
Progenitors 4	RAB3IP	8.26193	0.879664	3.7982e-15	1.54972e-13
Progenitors 4	CDH1	8.20382	0.515995	4.96912e-15	2.00172e-13
Progenitors 4	CDC42SE1	8.16539	0.733482	7.28617e-15	2.86237e-13
Progenitors 4	KLHL5	8.12321	0.821125	9.7241e-15	3.75367e-13
Progenitors 4	LPP	8.06922	0.865142	1.4252e-14	5.36163e-13
Progenitors 4	OSBPL8	8.0262	0.739367	1.87354e-14	6.9193e-13
Progenitors 4	TTC3	8.01622	0.459857	2.00918e-14	7.35904e-13
Progenitors 4	ACTB	8.0087	0.312074	1.94168e-14	7.14719e-13
Progenitors 4	FZD5	7.97171	0.610142	2.51409e-14	9.10323e-13
Progenitors 4	MKI67	7.96241	1.02587	2.8287e-14	1.01925e-12
Progenitors 4	SAMD5	7.95566	0.874578	2.96581e-14	1.0652e-12
Progenitors 4	PHKG1	7.93024	2.29264	3.91858e-14	1.38498e-12
Progenitors 4	KIAA0232	7.91786	0.764782	3.9716e-14	1.40149e-12
Progenitors 4	ACVR2B	7.89507	0.768182	4.57201e-14	1.59812e-12
Progenitors 4	EEF2	7.85495	0.372521	5.87146e-14	2.02365e-12
Progenitors 4	RPLP0	7.79055	0.237202	8.32917e-14	2.82122e-12
Progenitors 4	SMC1A	7.76237	0.74169	1.10238e-13	3.652e-12
Progenitors 4	ILF3	7.76086	0.494527	1.10917e-13	3.66902e-12
Progenitors 4	NOTCH1	7.73353	0.92658	1.35065e-13	4.39576e-12
Progenitors 4	CEP350	7.68523	0.769002	1.84413e-13	5.92364e-12
Progenitors 4	KMT2C	7.67689	0.819838	1.96918e-13	6.27088e-12
Progenitors 4	CSDE1	7.64489	0.387351	2.39977e-13	7.48109e-12
Progenitors 4	YWHAZ	7.62836	0.413747	2.65666e-13	8.18988e-12
Progenitors 4	ZFP36L1	7.60389	0.535706	3.00611e-13	9.17477e-12
Progenitors 4	ACTN4	7.59787	0.490807	3.19588e-13	9.66426e-12
Progenitors 4	GNB1	7.58454	0.613081	3.61295e-13	1.0881e-11
Progenitors 4	ELL2	7.56204	0.69331	4.14076e-13	1.23533e-11
Progenitors 4	BCLAF1	7.55363	0.535347	4.35315e-13	1.29347e-11
Progenitors 4	TGIF2	7.54303	0.648802	4.64372e-13	1.37246e-11
Progenitors 4	KCTD16	7.51914	0.696672	5.22143e-13	1.52896e-11
Progenitors 4	ARID3A	7.51892	0.582174	5.39231e-13	1.57484e-11
Progenitors 4	AGO2	7.49641	0.766521	6.39443e-13	1.85288e-11
Progenitors 4	CAPZA1	7.45158	0.635732	8.57734e-13	2.44394e-11
Progenitors 4	PTPN14	7.43253	0.965799	9.84419e-13	2.77286e-11
Progenitors 4	ZNF518A	7.41263	0.626586	1.08428e-12	3.04258e-11
Progenitors 4	SMARCA5	7.38212	0.559502	1.33357e-12	3.7e-11
Progenitors 4	TLN1	7.37289	0.909518	1.44043e-12	3.96182e-11
Progenitors 4	NUAK1	7.36894	1.02804	1.47281e-12	4.04086e-11
Progenitors 4	WNK1	7.36857	0.677039	1.44734e-12	3.97589e-11
Progenitors 4	WWTR1	7.33906	0.999452	1.7567e-12	4.77839e-11
Progenitors 4	KDM6B	7.33637	0.822695	1.78673e-12	4.84819e-11
Progenitors 4	JAG1	7.33137	0.541474	1.73731e-12	4.73145e-11
Progenitors 4	SSRP1	7.32507	0.630563	1.8941e-12	5.11453e-11
Progenitors 4	TCTN2	7.30559	1.3468	2.25733e-12	6.05118e-11
Progenitors 4	SDC4	7.28062	0.600546	2.52315e-12	6.70706e-11
Progenitors 4	TAOK1	7.28043	0.730039	2.57531e-12	6.82007e-11
Progenitors 4	AFF4	7.26937	0.720045	2.75421e-12	7.25179e-11
Progenitors 4	ZFHX3	7.23616	0.69884	3.36095e-12	8.66429e-11
Progenitors 4	TCF7L1	7.23052	0.779076	3.52468e-12	9.04436e-11
Progenitors 4	PABPC1	7.22007	0.357627	3.69432e-12	9.43605e-11
Progenitors 4	SEPT9	7.18934	0.621991	4.54204e-12	1.14433e-10
Progenitors 4	OGA	7.16335	0.626506	5.36201e-12	1.32386e-10
Progenitors 4	ANKRD11	7.16005	0.55406	5.41982e-12	1.33368e-10
Progenitors 4	EEF1A1	7.15721	0.181483	5.21902e-12	1.29287e-10
Progenitors 4	KIF3B	7.15153	0.897538	5.85682e-12	1.43486e-10
Progenitors 4	FOXO3	7.1437	0.864125	6.14414e-12	1.49863e-10
Progenitors 4	AASS	7.13957	0.723693	6.21801e-12	1.51266e-10
Progenitors 4	WASF3	7.12558	0.601313	6.65534e-12	1.61445e-10
Progenitors 4	HNRNPUL2	7.11906	0.890247	7.1544e-12	1.72796e-10
Progenitors 4	SBK1	7.10971	0.769384	7.57211e-12	1.82487e-10
Progenitors 4	ENC1	7.06295	0.602531	9.7449e-12	2.32079e-10
Progenitors 4	TPM4	7.06018	0.448122	9.99491e-12	2.37016e-10
Progenitors 4	SMARCC1	7.04587	0.529855	1.11664e-11	2.62831e-10
Progenitors 4	LRRN3	7.03904	0.740513	1.11531e-11	2.62797e-10
Progenitors 4	PXDN	7.0282	0.548636	1.23743e-11	2.89419e-10
Progenitors 4	ARHGAP35	7.02748	0.836511	1.27277e-11	2.97059e-10
Progenitors 4	NRIP1	7.01603	0.840358	1.3555e-11	3.15374e-10
Progenitors 4	N4BP2	7.01134	0.666379	1.38121e-11	3.21019e-10
Progenitors 4	SERINC5	7.00715	0.557263	1.41372e-11	3.27888e-10
Progenitors 4	CHD7	6.99284	0.63731	1.54944e-11	3.56387e-10
Progenitors 4	ATP13A3	6.98585	0.668654	1.61627e-11	3.70225e-10
Progenitors 4	DSG2	6.97308	0.621351	1.76659e-11	4.02167e-10
Progenitors 4	RAB3B	6.95958	0.67565	1.88236e-11	4.27208e-10
Progenitors 4	HMGA2	6.95187	0.599504	2.00052e-11	4.52635e-10
Progenitors 4	UTRN	6.92344	0.62813	2.3799e-11	5.3143e-10
Progenitors 4	IRF2BP2	6.90433	0.649106	2.66418e-11	5.85487e-10
Progenitors 4	TPM1	6.89565	0.481057	2.60777e-11	5.74798e-10
Progenitors 4	SHROOM3	6.89381	0.612424	2.81797e-11	6.15022e-10
Progenitors 4	MED1	6.88092	0.973712	3.15321e-11	6.85492e-10
Progenitors 4	DCTN5	6.87369	0.77388	3.26059e-11	7.06758e-10
Progenitors 4	TNRC6B	6.87276	0.563716	3.24631e-11	7.05041e-10
Progenitors 4	SRRM2	6.86974	0.37614	3.29332e-11	7.12461e-10
Progenitors 4	NDST1	6.81741	0.944997	4.63042e-11	9.7092e-10
Progenitors 4	IPO9	6.81013	0.651697	4.77201e-11	9.98298e-10
Progenitors 4	CNOT9	6.79952	0.766561	5.12754e-11	1.06522e-09
Progenitors 4	EIF4G1	6.79921	0.592052	5.05426e-11	1.0514e-09
Progenitors 4	BEX3	6.78904	0.207802	5.01729e-11	1.04469e-09
Progenitors 4	SETD2	6.78487	0.680088	5.58887e-11	1.14755e-09
Progenitors 4	RAI14	6.7821	0.844934	5.70427e-11	1.16801e-09
Progenitors 4	SLK	6.7504	0.7567	6.86404e-11	1.39009e-09
Progenitors 4	FLRT2	6.74733	0.425604	6.82002e-11	1.3837e-09
Progenitors 4	PURB	6.7449	0.860812	7.18303e-11	1.45204e-09
Progenitors 4	CSNK2B	6.7401	0.501848	7.29178e-11	1.47135e-09
Progenitors 4	NOTCH3	6.71672	0.658413	8.38655e-11	1.67701e-09
Progenitors 4	NORAD	6.70572	0.484091	8.78706e-11	1.74922e-09
Progenitors 4	ZNF652	6.70039	0.755155	9.33499e-11	1.8467e-09
Progenitors 4	SYNCRIP	6.69675	0.46245	9.43739e-11	1.86363e-09
Progenitors 4	PIK3AP1	6.68793	0.900863	1.00012e-10	1.96449e-09
Progenitors 4	TSPAN18	6.68235	1.09587	1.04829e-10	2.05365e-09
Progenitors 4	ROCK2	6.66263	0.701279	1.16633e-10	2.26887e-09
Progenitors 4	ZNF664	6.66164	0.663054	1.16801e-10	2.27016e-09
Progenitors 4	POLR2J3-1	6.65101	0.605852	1.23036e-10	2.38508e-09
Progenitors 4	ATRX	6.62368	0.488294	1.45835e-10	2.80256e-09
Progenitors 4	B4GALT1	6.62218	0.67505	1.48129e-10	2.83926e-09
Progenitors 4	KPNB1	6.61716	0.445254	1.50302e-10	2.87843e-09
Progenitors 4	ZNF609	6.61035	0.976632	1.61216e-10	3.07947e-09
Progenitors 4	SSR1	6.60729	0.599074	1.61596e-10	3.08407e-09
Progenitors 4	SHISA2	6.60145	0.976347	1.67908e-10	3.19356e-09
Progenitors 4	TLE3	6.5868	0.948094	1.8477e-10	3.49035e-09
Progenitors 4	WIPF2	6.57276	0.857562	2.00342e-10	3.76208e-09
Progenitors 4	EP300	6.56999	0.727967	2.02781e-10	3.80146e-09
Progenitors 4	PPP2R1A	6.54612	0.540699	2.32542e-10	4.31758e-09
Progenitors 4	DAAM1	6.51495	0.639935	2.77056e-10	5.06135e-09
Progenitors 4	LARP1	6.50448	0.583667	2.95262e-10	5.3499e-09
Progenitors 4	IGF2BP2	6.49834	0.573943	3.09137e-10	5.58308e-09
Progenitors 4	KHSRP	6.4891	0.53735	3.24659e-10	5.83966e-09
Progenitors 4	REST	6.4729	0.534693	3.56073e-10	6.33792e-09
Progenitors 4	SFRP1	6.46531	0.723375	3.66645e-10	6.51043e-09
Progenitors 4	ADAMTS9	6.46121	0.793747	3.81511e-10	6.74205e-09
Progenitors 4	KCNQ1OT1	6.45361	0.619264	3.9171e-10	6.90031e-09
Progenitors 4	RAD23B	6.45064	0.418694	4.02941e-10	7.08691e-09
Progenitors 4	NRP1	6.44842	0.607692	4.05583e-10	7.12774e-09
Progenitors 4	KIRREL1	6.44449	0.858325	4.24202e-10	7.42554e-09
Progenitors 4	IRF2BPL	6.43658	0.942487	4.457e-10	7.76511e-09
Progenitors 4	INSR	6.43377	0.858122	4.53347e-10	7.89215e-09
Progenitors 4	DNMT3A	6.42066	0.606922	4.82638e-10	8.36271e-09
Progenitors 4	GIGYF1	6.41712	0.823179	4.99358e-10	8.61878e-09
Progenitors 4	DKK2	6.38277	1.14515	6.08436e-10	1.03327e-08
Progenitors 4	CREBBP	6.36581	0.664191	6.67421e-10	1.12153e-08
Progenitors 4	AC106707.1	6.35479	2.30016	7.40785e-10	1.22797e-08
Progenitors 4	HNRNPUL1	6.35428	0.559443	7.15229e-10	1.19351e-08
Progenitors 4	NFE2L1	6.35198	0.705672	7.23121e-10	1.20318e-08
Progenitors 4	HDGFL3	6.34063	0.532328	7.71501e-10	1.27507e-08
Progenitors 4	QSER1	6.33903	0.833131	7.87808e-10	1.30106e-08
Progenitors 4	SLC2A3	6.33219	0.736039	7.90434e-10	1.30442e-08
Progenitors 4	ATAD5	6.33018	0.745653	8.20301e-10	1.3467e-08
Progenitors 4	PCDH17	6.31058	0.69276	9.10293e-10	1.48565e-08
Progenitors 4	PALLD	6.30816	0.802507	9.31255e-10	1.51541e-08
Progenitors 4	NETO1	6.29107	0.499155	9.76437e-10	1.58428e-08
Progenitors 4	AC008755.1	6.27431	0.893813	1.14347e-09	1.8365e-08
Progenitors 4	PBX1	6.26782	0.473368	1.16406e-09	1.86822e-08
Progenitors 4	SLC39A6	6.26775	0.641512	1.17795e-09	1.88779e-08
Progenitors 4	ASH1L	6.2567	0.692454	1.25317e-09	2.0011e-08
Progenitors 4	BDP1	6.25247	0.580834	1.28077e-09	2.04371e-08
Progenitors 4	TRIM44	6.25027	0.59659	1.2916e-09	2.05804e-08
Progenitors 4	TEAD1	6.22912	0.664504	1.46449e-09	2.31359e-08
Progenitors 4	SAMD4B	6.20806	0.647412	1.65181e-09	2.58376e-08
Progenitors 4	HIC2	6.20344	0.898951	1.70852e-09	2.66683e-08
Progenitors 4	SECISBP2L	6.20087	0.814757	1.73027e-09	2.69698e-08
Progenitors 4	BRD3	6.18782	0.598593	1.852e-09	2.87461e-08
Progenitors 4	FAM168B	6.18113	0.636501	1.91708e-09	2.97355e-08
Progenitors 4	CAMK2N1	6.17652	0.434276	1.92207e-09	2.97713e-08
Progenitors 4	KIF1B	6.17588	0.637158	1.97516e-09	3.04873e-08
Progenitors 4	STRBP	6.16768	0.673474	2.08002e-09	3.19282e-08
Progenitors 4	SH3KBP1	6.15733	1.08198	2.22783e-09	3.40792e-08
Progenitors 4	USP7	6.14451	0.606275	2.36212e-09	3.60093e-08
Progenitors 4	CDH3	6.14349	0.676099	2.37326e-09	3.61386e-08
Progenitors 4	LYPD1	6.14008	0.92978	2.42173e-09	3.6817e-08
Progenitors 4	DICER1	6.13554	0.509485	2.46265e-09	3.73879e-08
Progenitors 4	HCFC1	6.12825	0.733131	2.60138e-09	3.94131e-08
Progenitors 4	AC092683.1	6.12095	1.12363	2.74259e-09	4.13268e-08
Progenitors 4	POGZ	6.11864	0.566399	2.72834e-09	4.11961e-08
Progenitors 4	IQGAP3	6.11512	1.38175	2.85094e-09	4.28722e-08
Progenitors 4	EFNA5	6.11068	0.712655	2.86335e-09	4.30298e-08
Progenitors 4	BEX1	6.09985	0.287437	2.73253e-09	4.12313e-08
Progenitors 4	DUSP3	6.09613	0.804422	3.12354e-09	4.65616e-08
Progenitors 4	ARHGEF12	6.08419	0.792587	3.32936e-09	4.92001e-08
Progenitors 4	TMEM245	6.08389	0.660869	3.31967e-09	4.91222e-08
Progenitors 4	GOLGB1	6.08328	0.516185	3.32675e-09	4.91942e-08
Progenitors 4	SSX2IP	6.06138	0.631242	3.74694e-09	5.50776e-08
Progenitors 4	AP1G1	6.06107	0.772827	3.80592e-09	5.58704e-08
Progenitors 4	SPATS2L	6.05509	0.454698	3.89347e-09	5.71179e-08
Progenitors 4	CALR	6.04724	0.285604	3.96789e-09	5.80945e-08
Progenitors 4	NES	6.02752	0.694785	4.50061e-09	6.54026e-08
Progenitors 4	MAPKAPK2	6.02201	0.737861	4.68403e-09	6.78634e-08
Progenitors 4	CDH2	6.02152	0.324023	4.61807e-09	6.69514e-08
Progenitors 4	SLC12A2	6.0187	0.779306	4.79102e-09	6.92778e-08
Progenitors 4	KPNA6	6.00479	0.705872	5.18922e-09	7.44537e-08
Progenitors 4	EIF4EBP2	6.0032	0.557079	5.20136e-09	7.45797e-08
Progenitors 4	TNFRSF21	6.0019	0.719393	5.25175e-09	7.52536e-08
Progenitors 4	YME1L1	5.99731	0.527682	5.36129e-09	7.66748e-08
Progenitors 4	SENP2	5.99665	0.833988	5.43246e-09	7.74928e-08
Progenitors 4	PLCL1	5.99605	0.817874	5.39387e-09	7.7091e-08
Progenitors 4	HERPUD2	5.99131	0.862293	5.60384e-09	7.96815e-08
Progenitors 4	FNDC3B	5.9795	0.568574	5.9202e-09	8.38575e-08
Progenitors 4	LIMA1	5.97916	0.621761	5.93651e-09	8.4035e-08
Progenitors 4	PRR11	5.97446	0.997755	6.15428e-09	8.66754e-08
Progenitors 4	NAP1L1	5.95278	0.259146	6.79926e-09	9.49159e-08
Progenitors 4	PPP4R2	5.95186	0.459159	6.89807e-09	9.62348e-08
Progenitors 4	NUP50	5.93673	0.566125	7.45893e-09	1.03668e-07
Progenitors 4	NAV2	5.93495	0.667058	7.55044e-09	1.04875e-07
Progenitors 4	IQSEC1	5.93296	1.02905	7.72818e-09	1.07075e-07
Progenitors 4	MMP15	5.92963	0.694337	7.83095e-09	1.08407e-07
Progenitors 4	IGF2BP1	5.91878	0.428257	8.24958e-09	1.13661e-07
Progenitors 4	FAM111A	5.9075	0.793568	8.81635e-09	1.20497e-07
Progenitors 4	H1F0	5.90479	0.552671	8.79238e-09	1.20328e-07
Progenitors 4	KIAA2026	5.89608	0.814742	9.41479e-09	1.27811e-07
Progenitors 4	MAPK6	5.896	0.580674	9.39947e-09	1.27744e-07
Progenitors 4	H3F3A	5.88703	0.117293	9.59947e-09	1.30079e-07
Progenitors 4	SHOC2	5.88322	0.647593	1.00604e-08	1.35581e-07
Progenitors 4	PRRC2B	5.88038	0.48995	1.01805e-08	1.37116e-07
Progenitors 4	ZNF33A	5.85825	0.652507	1.15607e-08	1.54208e-07
Progenitors 4	SYNE2	5.83542	0.554217	1.30185e-08	1.72307e-07
Progenitors 4	TJP1	5.83527	0.443129	1.30335e-08	1.72403e-07
Progenitors 4	MACF1	5.82484	0.450221	1.37357e-08	1.80937e-07
Progenitors 4	ALPK3	5.82481	0.734772	1.38977e-08	1.82962e-07
Progenitors 4	RYBP	5.82207	0.627131	1.40936e-08	1.85211e-07
Progenitors 4	AP3D1	5.81057	0.581436	1.49621e-08	1.95813e-07
Progenitors 4	RAD54L2	5.8101	0.802537	1.50379e-08	1.96689e-07
Progenitors 4	TOR1AIP2	5.80554	0.56074	1.52639e-08	1.99527e-07
Progenitors 4	PTPN1	5.80252	0.796492	1.56913e-08	2.04994e-07
Progenitors 4	PTPN11	5.7925	0.57484	1.6449e-08	2.1401e-07
Progenitors 4	ZFP91	5.78348	0.790677	1.73854e-08	2.25401e-07
Progenitors 4	NPEPPS	5.77501	0.6164	1.81539e-08	2.34543e-07
Progenitors 4	KNL1	5.77379	0.819963	1.82535e-08	2.35692e-07
Progenitors 4	MIB1	5.75949	0.536329	1.95957e-08	2.51705e-07
Progenitors 4	TRA2A	5.75914	0.480249	1.96557e-08	2.5233e-07
Progenitors 4	FSTL1	5.75812	0.493034	1.97125e-08	2.52766e-07
Progenitors 4	DYRK1A	5.75078	0.792122	2.07407e-08	2.6412e-07
Progenitors 4	CKAP5	5.74019	0.650094	2.18175e-08	2.75618e-07
Progenitors 4	IQGAP1	5.72575	0.504675	2.34507e-08	2.95075e-07
Progenitors 4	REV3L	5.72403	0.690012	2.38395e-08	2.99274e-07
Progenitors 4	CLDN6	5.72073	0.295481	2.37311e-08	2.98264e-07
Progenitors 4	SCAF11	5.71254	0.427708	2.5147e-08	3.14281e-07
Progenitors 4	B3GAT1	5.70237	0.962067	2.6752e-08	3.33028e-07
Progenitors 4	SLC39A9	5.69438	0.89294	2.81136e-08	3.48219e-07
Progenitors 4	AC240274.1	5.69352	1.078	2.83007e-08	3.50146e-07
Progenitors 4	MRTFB	5.68803	0.659566	2.88163e-08	3.55535e-07
Progenitors 4	CCDC14	5.68027	0.65668	3.01605e-08	3.70882e-07
Progenitors 4	PLXNA1	5.67788	0.713839	3.05012e-08	3.74865e-07
Progenitors 4	ACIN1	5.66808	0.54279	3.20752e-08	3.92254e-07
Progenitors 4	RFC1	5.66729	0.471424	3.19684e-08	3.91595e-07
endocrine	ARX	24.6078	10.2915	1.07043e-40	2.24144e-38
endocrine	CHGA	24.5195	10.127	1.40224e-40	2.88187e-38
endocrine	PCSK1N	24.1215	2.97331	1.84611e-40	3.7593e-38
endocrine	PPP1R1A	23.694	4.31349	1.33149e-39	2.61537e-37
endocrine	CPE	23.5576	2.11586	8.42153e-40	1.684e-37
endocrine	SCG3	23.0962	7.69462	1.2058e-38	2.28751e-36
endocrine	HEPACAM2	21.822	6.80252	7.63594e-37	1.21933e-34
endocrine	SSTR2	21.8148	7.30526	7.96532e-37	1.26284e-34
endocrine	CNIH2	19.9212	3.41271	3.97514e-34	5.12979e-32
endocrine	C1QL1	19.7941	4.26433	6.7901e-34	8.66167e-32
endocrine	SEC11C	18.8892	2.06725	1.20573e-32	1.38665e-30
endocrine	TTR	18.5945	5.71354	4.6427e-32	5.10145e-30
endocrine	NEUROD1	18.2109	11.1818	2.95659e-31	3.09549e-29
endocrine	GABARAPL2	17.1897	1.48264	7.4086e-30	6.60407e-28
endocrine	FSTL5	16.4609	7.08323	2.54583e-28	1.86492e-26
endocrine	ISL1	16.4056	5.89213	3.11329e-28	2.25826e-26
endocrine	MOB1B	16.0971	2.94884	8.87628e-28	6.23474e-26
endocrine	MIR7-3HG	16.0346	9.15015	1.42202e-27	9.74171e-26
endocrine	NKX2-2	16.0213	10.6332	1.50341e-27	1.02361e-25
endocrine	ATP5F1E	15.8531	0.785111	1.60414e-27	1.08885e-25
endocrine	FOS	15.6906	2.99117	4.05598e-27	2.60946e-25
endocrine	SEZ6L2	15.6545	2.4686	4.62137e-27	2.95608e-25
endocrine	RGS4	15.5814	5.94124	8.61969e-27	5.34421e-25
endocrine	SYP	15.4779	7.14976	1.36032e-26	8.29497e-25
endocrine	SEZ6L	15.1906	5.95772	4.36827e-26	2.54483e-24
endocrine	ELL2	15.0239	1.67713	4.93725e-26	2.86129e-24
endocrine	VSTM2L	15.0136	9.92926	9.36286e-26	5.23471e-24
endocrine	SCGN	14.4945	4.91664	7.93378e-25	3.99316e-23
endocrine	CHGB	14.1165	6.86673	4.09214e-24	1.96175e-22
endocrine	GHRL	14.0292	9.76515	5.99287e-24	2.81817e-22
endocrine	F10	13.8092	3.17979	1.3456e-23	6.09529e-22
endocrine	SMARCA2	13.7095	5.0048	2.30425e-23	1.01883e-21
endocrine	ALCAM	13.6073	2.72225	3.07862e-23	1.33986e-21
endocrine	AES	13.5543	1.12675	2.57176e-23	1.12812e-21
endocrine	CRH	13.4868	10.4969	6.25179e-23	2.63811e-21
endocrine	RAB3B	13.4518	1.94179	5.20469e-23	2.2216e-21
endocrine	INSM1	12.8366	6.13604	1.06976e-21	3.97065e-20
endocrine	PTPRN	12.5296	9.24822	4.24838e-21	1.43513e-19
endocrine	DEPP1	12.5048	6.09755	4.70838e-21	1.57669e-19
endocrine	HAGH	12.4323	1.54775	4.76944e-21	1.58953e-19
endocrine	QDPR	12.4189	1.71605	5.50212e-21	1.82549e-19
endocrine	MAN1A1	12.1033	4.05059	2.7532e-20	8.47573e-19
endocrine	C9orf16	12.0721	1.79046	2.95674e-20	9.06461e-19
endocrine	CELF3	12.0211	4.77419	4.03134e-20	1.21741e-18
endocrine	NAA20	11.8073	1.6426	9.27609e-20	2.6914e-18
endocrine	MAFB	11.7957	7.05157	1.15233e-19	3.30881e-18
endocrine	FOXP1	11.777	1.31964	8.52523e-20	2.48573e-18
endocrine	KCNJ6	11.7466	10.968	1.44467e-19	4.09893e-18
endocrine	BEX2	11.7421	1.11626	9.79778e-20	2.83535e-18
endocrine	CDC42EP3	11.7143	1.90397	1.37408e-19	3.92018e-18
endocrine	PJA2	11.6433	1.59347	1.7896e-19	5.04085e-18
endocrine	DBI	11.6401	1.88567	2.196e-19	6.13112e-18
endocrine	KIF5C	11.4727	1.5827	3.88765e-19	1.05489e-17
endocrine	VWA5B2	11.4484	4.77202	5.50595e-19	1.47775e-17
endocrine	GABRB3	11.3847	3.19333	6.96349e-19	1.84882e-17
endocrine	PRXL2C	11.3421	3.20022	8.62505e-19	2.25225e-17
endocrine	RFX6	11.3294	4.14965	9.34004e-19	2.43323e-17
endocrine	PDE3B	11.3127	2.74308	9.56562e-19	2.48908e-17
endocrine	TNFRSF21	11.2827	1.92176	9.95836e-19	2.58521e-17
endocrine	IGFBPL1	11.2076	5.07143	1.66938e-18	4.21064e-17
endocrine	CADPS	11.1919	2.66744	1.62061e-18	4.09685e-17
endocrine	RIMBP2	11.1489	8.22676	2.21209e-18	5.52301e-17
endocrine	GDI1	11.0351	1.7068	3.03447e-18	7.48368e-17
endocrine	SLC2A1	10.9809	2.84453	4.36003e-18	1.0623e-16
endocrine	GAD2	10.8685	5.56971	7.97711e-18	1.90183e-16
endocrine	ANXA6	10.8327	3.19882	8.98252e-18	2.11652e-16
endocrine	APLP1	10.8325	1.59025	7.61993e-18	1.82058e-16
endocrine	CXXC4	10.8098	1.93044	9.04479e-18	2.12667e-16
endocrine	RASD1	10.6871	6.18297	1.85164e-17	4.21528e-16
endocrine	ERO1B	10.6685	6.85547	2.02786e-17	4.58821e-16
endocrine	SYT5	10.635	8.05492	2.37067e-17	5.30972e-16
endocrine	NOVA1	10.6335	1.8404	2.04803e-17	4.62913e-16
endocrine	TMOD1	10.6205	3.7999	2.45346e-17	5.48962e-16
endocrine	DSP	10.6031	1.02902	1.92795e-17	4.38003e-16
endocrine	SPATC1L	10.5545	1.81431	2.91475e-17	6.46957e-16
endocrine	ATP6V0B	10.552	0.669486	2.31731e-17	5.2007e-16
endocrine	PPL	10.4894	2.65569	4.34754e-17	9.50719e-16
endocrine	CALM1	10.4835	0.475947	2.9754e-17	6.5976e-16
endocrine	IRX2	10.4413	8.01596	5.82596e-17	1.26159e-15
endocrine	COX5A	10.4393	0.774858	4.33087e-17	9.48009e-16
endocrine	TP53INP1	10.4223	2.74179	5.99604e-17	1.29463e-15
endocrine	COX17	10.4126	1.15164	5.22054e-17	1.13381e-15
endocrine	GRSF1	10.3899	1.5572	6.38545e-17	1.37737e-15
endocrine	OCIAD2	10.3323	1.00469	7.32939e-17	1.56727e-15
endocrine	TMEM59	10.2876	0.818435	8.86085e-17	1.88206e-15
endocrine	RCAN3	10.2836	1.90214	1.05565e-16	2.21677e-15
endocrine	VAMP2	10.2623	1.31767	1.10343e-16	2.30618e-15
endocrine	SYT4	10.2187	6.42973	1.63097e-16	3.35816e-15
endocrine	EXOC7	10.0775	1.4322	2.5765e-16	5.20363e-15
endocrine	KCNK17	10.0592	8.71851	3.45319e-16	6.87417e-15
endocrine	BASP1	10.0436	0.892635	2.4008e-16	4.87096e-15
endocrine	PAPSS2	10.0319	6.9613	3.9133e-16	7.73461e-15
endocrine	RAB2A	9.94848	0.873858	4.4364e-16	8.72964e-15
endocrine	SCAND1	9.9232	0.797061	5.14443e-16	1.00604e-14
endocrine	CRMP1	9.91181	2.47567	6.29153e-16	1.22069e-14
endocrine	KCTD12	9.9086	4.79893	6.89961e-16	1.33682e-14
endocrine	ABHD15	9.85683	4.91188	8.77463e-16	1.68625e-14
endocrine	RAP1GAP2	9.80873	3.9046	1.09022e-15	2.06825e-14
endocrine	FOXA2	9.80361	1.63089	1.00032e-15	1.9042e-14
endocrine	IDS	9.73468	2.59246	1.47234e-15	2.74854e-14
endocrine	TPD52	9.73316	1.62013	1.39093e-15	2.60974e-14
endocrine	BAALC	9.72159	5.66678	1.66264e-15	3.08047e-14
endocrine	NPDC1	9.6681	1.26488	1.75048e-15	3.22706e-14
endocrine	CALY	9.59213	5.7586	3.05259e-15	5.46977e-14
endocrine	BTG1	9.59139	1.08009	2.36712e-15	4.27854e-14
endocrine	SERPINB6	9.58219	2.33339	3.04471e-15	5.46326e-14
endocrine	DPP10	9.56028	3.06046	3.44221e-15	6.14174e-14
endocrine	QPCT	9.46332	3.79354	5.48905e-15	9.61603e-14
endocrine	C14orf132	9.4443	3.06686	5.91196e-15	1.03243e-13
endocrine	SLC7A2	9.41632	2.35531	6.5987e-15	1.15055e-13
endocrine	ABCA5	9.39709	3.20316	7.34041e-15	1.27089e-13
endocrine	MAPRE3	9.39449	2.83077	7.35499e-15	1.27242e-13
endocrine	GNAS	9.38841	0.547379	6.9287e-15	1.20525e-13
endocrine	PRKAR1A	9.35874	1.17024	7.86487e-15	1.3564e-13
endocrine	KCNK16	9.34449	11.2264	9.7843e-15	1.66288e-13
endocrine	FFAR4	9.33344	11.2705	1.03042e-14	1.7419e-13
endocrine	PODXL2	9.29725	2.42186	1.14658e-14	1.92945e-13
endocrine	BEX5	9.23417	3.09595	1.60059e-14	2.66117e-13
endocrine	TAGLN3	9.20381	4.24686	1.86725e-14	3.06902e-13
endocrine	MAP1B	9.19032	1.31042	1.62752e-14	2.7019e-13
endocrine	TUBA4A	9.18842	5.10199	2.01814e-14	3.31077e-13
endocrine	TERF2IP	9.18749	1.37243	1.78726e-14	2.94506e-13
endocrine	VLDLR	9.12058	3.92027	2.74065e-14	4.44026e-13
endocrine	RIC3	9.11217	1.50448	2.50748e-14	4.08935e-13
endocrine	JUN	9.09168	1.48677	2.72364e-14	4.41592e-13
endocrine	ACSL1	9.08425	4.56164	3.29261e-14	5.30355e-13
endocrine	MAP6	9.02802	4.43947	4.25645e-14	6.76764e-13
endocrine	ARFGEF3	9.02073	3.04544	4.34519e-14	6.89391e-13
endocrine	STX1A	8.9773	3.55133	5.33224e-14	8.38205e-13
endocrine	PTPRN2	8.97026	5.56573	5.62442e-14	8.80393e-13
endocrine	GLS	8.8311	1.55862	9.89534e-14	1.51788e-12
endocrine	PNMA2	8.80756	3.54711	1.18162e-13	1.79515e-12
endocrine	TOX	8.75208	4.16365	1.5535e-13	2.32983e-12
endocrine	ST6GALNAC5	8.74572	7.32354	1.61864e-13	2.42097e-12
endocrine	RAB26	8.71945	7.03775	1.83023e-13	2.72459e-12
endocrine	ZNF330	8.70872	1.7152	1.77515e-13	2.64616e-12
endocrine	FAM214A	8.7015	2.42541	1.89912e-13	2.82336e-12
endocrine	PEMT	8.68821	2.56903	2.04606e-13	3.02762e-12
endocrine	GPBAR1	8.67303	3.42512	2.2256e-13	3.27799e-12
endocrine	STXBP1	8.6587	4.14175	2.40626e-13	3.53002e-12
endocrine	PCSK1	8.62935	8.24784	2.79482e-13	4.07849e-12
endocrine	ZDHHC14	8.58682	4.21674	3.36961e-13	4.86926e-12
endocrine	LY6H	8.58445	5.53881	3.43732e-13	4.96065e-12
endocrine	APTR	8.54695	2.58592	3.97675e-13	5.69103e-12
endocrine	PAM	8.51585	2.34272	4.54042e-13	6.4935e-12
endocrine	AC044849.1	8.51525	4.25444	4.70941e-13	6.71356e-12
endocrine	NRXN1	8.49709	6.14021	5.17613e-13	7.34118e-12
endocrine	RAB3C	8.46728	3.8506	5.89025e-13	8.29568e-12
endocrine	PCDH9	8.46045	3.37246	6.05877e-13	8.50604e-12
endocrine	IRX1	8.42621	9.86339	7.2358e-13	1.00883e-11
endocrine	LYSMD2	8.38605	6.67083	8.71547e-13	1.20454e-11
endocrine	ATP6V0A1	8.37197	1.81077	8.71025e-13	1.20454e-11
endocrine	CALCOCO2	8.37066	1.98299	8.86258e-13	1.22411e-11
endocrine	PLXNA2	8.35702	4.36415	9.87866e-13	1.35937e-11
endocrine	RUNX1T1	8.35289	4.62498	1.0115e-12	1.38845e-11
endocrine	SSBP4	8.33872	1.54202	1.00523e-12	1.3807e-11
endocrine	ZKSCAN1	8.33437	1.02987	9.67305e-13	1.3319e-11
endocrine	RUFY3	8.32748	1.35976	1.02831e-12	1.40978e-11
endocrine	FGD4	8.31833	1.59385	1.10853e-12	1.51602e-11
endocrine	A1BG	8.3075	2.55451	1.21162e-12	1.65292e-11
endocrine	NPAS3	8.29048	5.02032	1.35613e-12	1.83877e-11
endocrine	TMEM65	8.28383	2.09586	1.33307e-12	1.80861e-11
endocrine	SNRPN	8.28018	0.776328	1.2522e-12	1.70543e-11
endocrine	METRN	8.26757	1.09702	1.32374e-12	1.79815e-11
endocrine	INS	8.2658	7.34649	1.53086e-12	2.05808e-11
endocrine	EIF4A2	8.26222	0.94663	1.39227e-12	1.88202e-11
endocrine	CFAP65	8.23258	4.78611	1.77698e-12	2.37745e-11
endocrine	GNAO1	8.23156	6.73011	1.79394e-12	2.39869e-11
endocrine	DOCK8	8.20123	5.11642	2.06071e-12	2.73398e-11
endocrine	GSTA4	8.20065	1.62085	1.9333e-12	2.57263e-11
endocrine	GULP1	8.18215	2.13765	2.13322e-12	2.82344e-11
endocrine	RASA4	8.16696	4.95678	2.41599e-12	3.17874e-11
endocrine	NAAA	8.16428	4.3212	2.43574e-12	3.20283e-11
endocrine	SYT7	8.1311	6.07416	2.8646e-12	3.73357e-11
endocrine	IL6R	8.12496	5.44503	2.94138e-12	3.82914e-11
endocrine	EGR1	8.10602	1.93258	2.93404e-12	3.82183e-11
endocrine	S100A6	8.09711	2.20908	3.15659e-12	4.10209e-11
endocrine	STMN2	8.09272	4.59711	3.38442e-12	4.37765e-11
endocrine	C5orf38	8.0879	8.53231	3.5115e-12	4.53146e-11
endocrine	ANKS1B	8.04091	5.19133	4.35262e-12	5.55873e-11
endocrine	ACOT7	8.01153	2.87811	4.94995e-12	6.29262e-11
endocrine	PDXDC1	7.98432	1.40014	5.28806e-12	6.69942e-11
endocrine	TMEM74B	7.91055	2.89228	7.82247e-12	9.75436e-11
endocrine	SQSTM1	7.88957	1.09299	7.91085e-12	9.85902e-11
endocrine	CD200	7.86177	1.81356	9.53529e-12	1.17908e-10
endocrine	TIPARP	7.85262	1.91704	9.91449e-12	1.22121e-10
endocrine	SSR4	7.82951	0.668414	1.06175e-11	1.30274e-10
endocrine	SYNJ2	7.82672	1.76619	1.1201e-11	1.3713e-10
endocrine	RGS17	7.82255	2.92823	1.17684e-11	1.43602e-10
endocrine	ENPP1	7.80426	4.96205	1.30813e-11	1.59184e-10
endocrine	BTG2	7.80347	1.26007	1.16583e-11	1.42415e-10
endocrine	NBEA	7.79374	2.47118	1.33266e-11	1.6208e-10
endocrine	CRELD2	7.75836	1.37371	1.5206e-11	1.8363e-10
endocrine	RUNDC3A	7.75733	6.36609	1.62957e-11	1.9615e-10
endocrine	CDK5R2	7.75231	9.36081	1.67156e-11	2.00876e-10
endocrine	TMED8	7.74208	2.04656	1.68251e-11	2.02083e-10
endocrine	SRP19	7.71727	0.994562	1.81778e-11	2.17742e-10
endocrine	CACNA2D1	7.71132	4.23638	2.00619e-11	2.39405e-10
endocrine	HIST3H2A	7.70984	1.99137	1.93971e-11	2.31971e-10
endocrine	GSE1	7.70351	1.44069	1.94581e-11	2.32575e-10
endocrine	KCNH6	7.70208	11.1667	2.10988e-11	2.51508e-10
endocrine	HID1	7.69332	2.34725	2.126e-11	2.53022e-10
endocrine	SARAF	7.6879	0.594896	1.98326e-11	2.36923e-10
endocrine	PDE4DIP	7.68071	2.65721	2.27259e-11	2.6989e-10
endocrine	EID1	7.67597	0.392905	1.99516e-11	2.38217e-10
endocrine	PPM1K	7.64465	1.78541	2.60833e-11	3.07132e-10
endocrine	INA	7.64346	3.4849	2.731e-11	3.20726e-10
endocrine	CDKN1C	7.60954	2.40511	3.13486e-11	3.66494e-10
endocrine	TMEM51	7.59676	3.42963	3.39376e-11	3.94801e-10
endocrine	RPAIN	7.58709	0.697877	3.23683e-11	3.77534e-10
endocrine	FAM126A	7.58338	1.34876	3.37158e-11	3.92632e-10
endocrine	ESD	7.58328	0.738117	3.13523e-11	3.66494e-10
endocrine	CFC1	7.56739	4.28098	3.8939e-11	4.49683e-10
endocrine	IRF2BP2	7.55757	1.02245	3.69917e-11	4.28756e-10
endocrine	FKBP1B	7.54412	1.34141	4.09673e-11	4.72615e-10
endocrine	BCAR3	7.51408	3.95982	4.98608e-11	5.70764e-10
endocrine	SLCO3A1	7.51174	4.75614	5.06155e-11	5.79104e-10
endocrine	MSN	7.47334	2.00562	5.79297e-11	6.58375e-10
endocrine	GPR160	7.46973	2.554	6.02194e-11	6.82999e-10
endocrine	AMPH	7.45007	7.60947	6.7534e-11	7.61292e-10
endocrine	SERINC1	7.44921	0.894921	6.00677e-11	6.81627e-10
endocrine	ST18	7.43224	9.02399	7.33319e-11	8.22473e-10
endocrine	JUND	7.425	0.599526	6.17274e-11	6.98675e-10
endocrine	CRYBA2	7.40045	9.20791	8.48952e-11	9.45002e-10
endocrine	TCEAL4	7.39922	0.861706	7.77419e-11	8.69737e-10
endocrine	MVK	7.38428	2.35848	8.89431e-11	9.88078e-10
endocrine	CERS1	7.37906	2.16626	9.03209e-11	1.00238e-09
endocrine	ERN1	7.3756	3.24213	9.40157e-11	1.04027e-09
endocrine	REEP5	7.36838	0.963309	9.17375e-11	1.01709e-09
endocrine	CMTM8	7.36837	0.845122	8.86036e-11	9.85151e-10
endocrine	RAPGEF4	7.35831	6.67725	1.02926e-10	1.1332e-09
endocrine	TNRC6B	7.35523	0.761865	9.14126e-11	1.01399e-09
endocrine	NAV1	7.32824	2.33731	1.14629e-10	1.25273e-09
endocrine	GCH1	7.31778	2.57504	1.22449e-10	1.33427e-09
endocrine	MADD	7.30657	2.38811	1.26983e-10	1.3823e-09
endocrine	AKAP12	7.29296	2.93945	1.3646e-10	1.48039e-09
endocrine	ELAVL4	7.2663	7.16528	1.57023e-10	1.68779e-09
endocrine	PDK3	7.25792	2.26558	1.59775e-10	1.71488e-09
endocrine	C15orf61	7.24647	1.39612	1.62922e-10	1.74444e-09
endocrine	DPP10-AS1	7.2407	3.40738	1.74841e-10	1.86307e-09
endocrine	EDEM3	7.24056	1.81995	1.69228e-10	1.80586e-09
endocrine	PRSS12	7.23846	4.7741	1.77643e-10	1.8902e-09
endocrine	GNAI2	7.2375	0.535906	1.55005e-10	1.66771e-09
endocrine	PNMA1	7.23534	1.23074	1.70335e-10	1.8168e-09
endocrine	INPP1	7.23496	2.85166	1.78585e-10	1.89932e-09
endocrine	CAPN2	7.23244	2.25126	1.76675e-10	1.8808e-09
endocrine	SERPINI1	7.21331	1.6156	1.85941e-10	1.97471e-09
endocrine	TSPAN7	7.20102	3.24762	2.08959e-10	2.20126e-09
endocrine	DNAJC12	7.19529	7.59906	2.1743e-10	2.28616e-09
endocrine	AL133325.3	7.19389	8.13615	2.18861e-10	2.30012e-09
endocrine	EPHA4	7.18861	1.89298	2.15686e-10	2.26889e-09
endocrine	NME3	7.18048	1.47685	2.21244e-10	2.32186e-09
endocrine	CLEC11A	7.16734	1.8076	2.38654e-10	2.49279e-09
endocrine	GCNT1	7.1573	2.28961	2.51087e-10	2.61772e-09
endocrine	CCDC28B	7.14555	1.5856	2.61663e-10	2.72159e-09
endocrine	APOC3	7.14004	5.67379	2.78746e-10	2.8925e-09
endocrine	MLLT11	7.13017	1.12228	2.729e-10	2.83448e-09
endocrine	CELF2	7.11265	2.00947	3.07899e-10	3.18015e-09
endocrine	PIGP	7.10863	1.24923	3.02298e-10	3.1252e-09
endocrine	FAM110B	7.10702	2.33459	3.17818e-10	3.27801e-09
endocrine	UCP2	7.0871	1.58693	3.39278e-10	3.48478e-09
endocrine	PHGR1	7.08376	10.5499	3.62015e-10	3.70631e-09
endocrine	SGPP2	7.07525	5.37147	3.75244e-10	3.82939e-09
endocrine	MANEAL	7.07462	4.78462	3.75864e-10	3.83395e-09
endocrine	MLXIPL	7.0577	4.18592	4.05198e-10	4.11426e-09
endocrine	CDKAL1	7.03675	2.0294	4.3672e-10	4.42622e-09
endocrine	APC	7.00858	1.56252	4.89954e-10	4.93422e-09
endocrine	CPEB4	6.99363	1.83438	5.26127e-10	5.27696e-09
endocrine	WBP2	6.99348	1.62243	5.23449e-10	5.25248e-09
endocrine	IVNS1ABP	6.99321	1.40988	5.21738e-10	5.23767e-09
endocrine	ECH1	6.98317	1.03533	5.29647e-10	5.30987e-09
endocrine	NIPSNAP1	6.98296	0.811169	5.3325e-10	5.34358e-09
endocrine	KLC1	6.96544	1.28788	5.90707e-10	5.89273e-09
endocrine	TMEM196	6.95285	5.29072	6.54983e-10	6.48398e-09
endocrine	CSRNP3	6.93688	2.76279	6.93939e-10	6.83348e-09
endocrine	PLPP7	6.90571	7.02263	8.12391e-10	7.9226e-09
endocrine	NECAP1	6.90041	1.70771	8.02487e-10	7.83979e-09
endocrine	NAV3	6.89548	5.62864	8.49556e-10	8.25964e-09
endocrine	KCNB2	6.89153	6.91483	8.66226e-10	8.41433e-09
endocrine	DUSP1	6.88771	1.25344	8.24128e-10	8.02083e-09
endocrine	FBXL15	6.87889	1.47056	8.75105e-10	8.48944e-09
endocrine	WIPI1	6.87584	1.82765	8.98544e-10	8.69781e-09
endocrine	SLC7A8	6.87144	2.55486	9.33093e-10	9.02044e-09
endocrine	SRRM4	6.8701	7.99594	9.54951e-10	9.21971e-09
endocrine	WFS1	6.86993	2.40902	9.34772e-10	9.03273e-09
endocrine	P4HTM	6.86831	1.35457	9.20032e-10	8.89806e-09
endocrine	SMIM32	6.84711	5.38604	1.05739e-09	1.01469e-08
endocrine	ADGRG2	6.84015	6.23616	1.09267e-09	1.04719e-08
endocrine	SYT14	6.83084	3.97247	1.13266e-09	1.08364e-08
endocrine	PAX6	6.8037	9.53362	1.28944e-09	1.22572e-08
endocrine	SCG5	6.79534	2.23846	1.31765e-09	1.252e-08
endocrine	MGAT4C	6.78623	8.54635	1.39491e-09	1.32145e-08
endocrine	NDUFA12	6.75707	0.757524	1.50289e-09	1.41468e-08
endocrine	NSG2	6.74521	13.4438	1.67858e-09	1.56941e-08
endocrine	ACYP2	6.73802	1.70085	1.67623e-09	1.56787e-08
endocrine	ABHD14A	6.72044	1.61169	1.80959e-09	1.68763e-08
endocrine	SCAMP5	6.711	1.96202	1.90081e-09	1.76528e-08
endocrine	TMEM185A	6.69952	1.94879	2.01808e-09	1.86639e-08
endocrine	MRFAP1	6.69325	0.556574	1.93975e-09	1.79844e-08
endocrine	TUNAR	6.69105	4.83251	2.13455e-09	1.96836e-08
endothelial	FKBP1A	77.2509	3.20954	5.53317e-08	1.70646e-07
endothelial	TPM3	34.2211	1.43011	1.8502e-06	5.30719e-06
endothelial	GNG11	33.7801	11.5473	4.57496e-06	1.28279e-05
endothelial	KDR	28.6295	14.8639	8.858e-06	2.44847e-05
endothelial	SPTBN1	28.3802	2.2453	6.48707e-06	1.80503e-05
endothelial	MSN	25.0732	5.91811	1.47006e-05	4.01198e-05
endothelial	FERMT2	24.5511	2.2641	1.2091e-05	3.31365e-05
endothelial	ESAM	21.1893	10.6798	2.93108e-05	7.85537e-05
endothelial	CDH5	20.7445	16.2577	3.19034e-05	8.52446e-05
endothelial	PNP	20.6899	4.64609	3.14037e-05	8.39703e-05
endothelial	SEC14L1	20.6211	2.87602	2.98537e-05	7.99411e-05
endothelial	FLT4	20.0436	11.0297	3.65536e-05	9.72951e-05
endothelial	ESM1	18.9711	15.5137	4.54737e-05	0.000120331
endothelial	CXCR4	18.7943	7.05362	4.69322e-05	0.000124042
endothelial	ETS1	18.5805	7.50968	4.92266e-05	0.000129936
endothelial	LIMS1	18.3462	3.30315	4.96279e-05	0.000130933
endothelial	UNC5B	17.9196	7.50904	5.68483e-05	0.000149202
endothelial	HSPG2	17.8322	3.69118	5.60292e-05	0.000147105
endothelial	MARCKS	17.2015	1.70568	5.81883e-05	0.000152611
endothelial	LMO2	16.2424	8.47212	8.38705e-05	0.000218112
endothelial	IGFBP4	16.1951	7.60403	8.48882e-05	0.000220733
endothelial	MEF2C	16.0164	7.96521	8.8707e-05	0.000230258
endothelial	LAMA4	15.0739	11.6082	0.000112861	0.000290477
endothelial	TCF4	14.9287	4.51363	0.000115668	0.000297528
endothelial	SERPINH1	14.6896	2.8577	0.000120345	0.000309058
endothelial	PTP4A3	14.3753	6.85992	0.000135772	0.00034679
endothelial	TMSB4X	14.3107	2.42927	0.000134052	0.000342593
endothelial	PLXND1	13.6297	7.48578	0.000167565	0.000425304
endothelial	CAVIN1	13.5305	5.9899	0.000171902	0.000435961
endothelial	USP31	13.4442	4.01083	0.000173941	0.000440881
endothelial	MAP1LC3B	13.2586	1.73776	0.000173287	0.000439324
endothelial	MMRN2	13.0842	14.2712	0.000196983	0.000497128
endothelial	IPO11	12.9705	5.17485	0.000202742	0.000510906
endothelial	GPX8	12.9681	3.08929	0.000199293	0.000502785
endothelial	ADGRL4	12.8398	13.7727	0.000212106	0.000533171
endothelial	ACTR2	12.7909	1.10673	0.000183853	0.000464889
endothelial	PODXL	12.7103	6.05082	0.000220036	0.00055224
endothelial	NOTCH4	12.6927	5.95938	0.000221283	0.000555108
endothelial	DIPK1B	12.4784	3.05116	0.000231733	0.000579881
endothelial	CD40	12.4473	7.33244	0.000239111	0.000597199
endothelial	GNAI2	12.2854	2.27024	0.000246042	0.000614025
endothelial	LBH	12.2527	4.2966	0.000252	0.000628472
endothelial	SLC9A3R2	12.2417	5.7641	0.000254784	0.000635058
endothelial	IVNS1ABP	12.2011	3.28344	0.00025377	0.000632601
endothelial	AFAP1L1	12.179	8.6091	0.000260769	0.000649538
endothelial	SOX18	12.1753	12.5452	0.000261165	0.000650451
endothelial	EFNB2	12.0534	3.43951	0.000265798	0.000661247
endothelial	SMIM29	12.0208	3.96418	0.00026884	0.000668365
endothelial	TMEM165	11.9666	0.74931	0.000181468	0.000459172
endothelial	RASGRP3	11.939	12.8281	0.000281989	0.000699488
endothelial	SLC16A3	11.9167	5.00053	0.000282153	0.000699818
endothelial	COL6A2	11.8021	3.75272	0.000291318	0.00072126
endothelial	MAP1S	11.7601	3.17485	0.000293131	0.000725505
endothelial	ECSCR	11.6711	12.6614	0.000308133	0.000760769
endothelial	SEPT9	11.5805	1.13007	0.00026529	0.000660206
endothelial	IFITM2	11.5403	3.142	0.000315504	0.000777677
endothelial	PFN1	11.5202	1.67323	0.000316579	0.000780061
endothelial	SIPA1L2	11.4931	2.9258	0.000317847	0.000783099
endothelial	MTSS1	11.4142	3.94032	0.000331852	0.00081534
endothelial	COL4A1	11.2681	5.02633	0.000351624	0.000861725
endothelial	POMP	11.133	1.28316	0.000357622	0.000875941
endothelial	TUBB6	11.0996	3.43372	0.000369192	0.000903083
endothelial	FLT1	10.933	5.99168	0.000396271	0.000966659
endothelial	NRP1	10.9177	1.89764	0.000374488	0.000915132
endothelial	MAP1B	10.8303	3.50695	0.000405739	0.000988452
endothelial	GSN	10.7915	3.77258	0.000414313	0.0010089
endothelial	RGS5	10.661	7.01991	0.00043765	0.00106269
endothelial	HMOX2	10.6498	3.16585	0.000434088	0.00105462
endothelial	TMSB10	10.6213	1.20131	0.000430686	0.0010467
endothelial	TXN	10.6144	0.940913	0.000405918	0.000988778
endothelial	EIF4G2	10.5924	1.14484	0.000425768	0.00103509
endothelial	COL4A2	10.4314	3.48927	0.000471629	0.0011412
endothelial	FSCN1	10.4181	3.20422	0.000473919	0.001146
endothelial	HOOK3	10.3984	1.0871	0.000397941	0.000970519
endothelial	TMEM132A	10.3586	1.35069	0.000447666	0.00108642
endothelial	MPZL1	10.1097	2.48544	0.000527918	0.00127076
endothelial	CHST1	9.96168	10.3906	0.000570369	0.00136879
endothelial	PCDH1	9.88937	6.83587	0.000586185	0.00140446
endothelial	IFITM3	9.8871	2.5079	0.000574862	0.00137912
endothelial	SPRY4	9.88706	7.58401	0.00058693	0.0014061
endothelial	MYL12B	9.82187	1.30751	0.000579643	0.00138969
endothelial	DMPK	9.7287	2.23765	0.000593845	0.0014222
endothelial	ZEB1	9.66832	8.76048	0.000640119	0.00152972
endothelial	EGFL7	9.60114	5.18023	0.00065606	0.00156623
endothelial	TGFBR2	9.59073	3.69256	0.000655016	0.00156398
endothelial	TM4SF18	9.54761	7.80122	0.000671817	0.00160254
endothelial	MAGED2	9.45973	1.69288	0.000675986	0.00161214
endothelial	SERINC3	9.41114	2.20412	0.000692568	0.00165044
endothelial	EPAS1	9.35822	4.9911	0.000722203	0.00171799
endothelial	IGFBP3	9.3554	4.63798	0.00072021	0.00171393
endothelial	WDR1	9.35482	1.87361	0.000703076	0.00167441
endothelial	TPM4	9.35425	1.1458	0.00067688	0.0016141
endothelial	DLC1	9.31464	5.68687	0.000738086	0.00175458
endothelial	SHANK3	9.29345	7.87155	0.000745586	0.00177109
endothelial	PLVAP	9.27579	14.4444	0.000751311	0.0017843
endothelial	ARPC1B	9.2315	2.75666	0.000755663	0.00179368
endothelial	SLC7A1	9.04825	2.52006	0.000807922	0.00191343
endothelial	LEPROTL1	9.03066	0.938054	0.000739694	0.00175822
endothelial	CCDC85B	8.93288	4.77336	0.000866245	0.00204501
endothelial	JAM3	8.88375	2.51391	0.000869347	0.0020508
endothelial	SSH2	8.79817	1.85833	0.000868317	0.00204903
endothelial	STX4	8.77974	3.06326	0.000915735	0.00215428
endothelial	PTMS	8.75233	0.883904	0.000857425	0.00202634
endothelial	ST8SIA4	8.7469	4.26366	0.00093611	0.00220081
endothelial	CCDC82	8.74156	2.10081	0.000922725	0.00217027
endothelial	HLA-E	8.73269	3.81125	0.00094265	0.00221549
endothelial	TMEM184C	8.69099	1.81999	0.000907935	0.00213707
endothelial	KLF6	8.66181	2.58222	0.000957493	0.00224823
endothelial	IL3RA	8.63901	8.69675	0.000987054	0.0023147
endothelial	TIMP1	8.59091	2.70887	0.000994456	0.00233181
endothelial	S100A11	8.58557	2.19158	0.000981035	0.00230107
endothelial	YES1	8.4663	2.96248	0.00105851	0.00247442
endothelial	MYO6	8.46289	1.97068	0.00104821	0.00245189
endothelial	SHISA5	8.42128	2.95384	0.00107745	0.0025166
endothelial	WWTR1	8.38273	4.26777	0.00110358	0.00257627
endothelial	ARHGAP29	8.36782	3.42643	0.00110785	0.00258567
endothelial	CALM1	8.29131	2.4667	0.00115091	0.0026814
endothelial	PALD1	8.28173	8.22998	0.00116007	0.00270075
endothelial	PGM2L1	8.22593	3.4746	0.00118273	0.00275176
endothelial	UBP1	8.03234	1.77671	0.00125015	0.00290193
endothelial	PNPLA8	8.00399	1.88543	0.0012858	0.00298125
endothelial	UBE2B	8.00218	1.00484	0.00125039	0.00290219
endothelial	DGKD	7.99753	5.82905	0.00132426	0.00306724
endothelial	GRAMD1A	7.90883	2.27488	0.00135727	0.00313878
endothelial	LYPLA1	7.90718	1.76738	0.00135534	0.00313495
endothelial	STC1	7.87432	6.37973	0.00140488	0.00324279
endothelial	AC011462.1	7.86098	2.64816	0.00139766	0.00322714
endothelial	RAMP2	7.86059	6.92304	0.00141477	0.00326461
endothelial	BCAP29	7.81703	1.41738	0.00139304	0.00321746
endothelial	STARD3	7.79302	2.14591	0.00143181	0.00330187
endothelial	GBA	7.78427	2.54164	0.00143771	0.00331513
endothelial	DEGS1	7.77309	3.13421	0.00146758	0.00338259
endothelial	ITM2B	7.71654	1.03106	0.00147921	0.00340799
endothelial	MYL6	7.67615	1.60051	0.00154089	0.00354237
endothelial	SOX17	7.66354	11.8767	0.00155835	0.00357956
endothelial	IFNGR1	7.65566	1.55672	0.00151209	0.00347833
endothelial	MFSD12	7.49064	1.81773	0.00164085	0.00376048
endothelial	NID2	7.46867	7.70622	0.00171748	0.00392395
endothelial	THSD1	7.4658	8.57856	0.00172015	0.00392924
endothelial	ENG	7.43411	10.604	0.00174812	0.00398863
endothelial	MAP3K11	7.40739	3.42382	0.00176393	0.00402345
endothelial	CISD3	7.3919	2.27194	0.00174243	0.00397646
endothelial	HECW2	7.33931	5.65995	0.00183327	0.00417559
endothelial	CFLAR	7.3236	3.37772	0.00184069	0.00419079
endothelial	PREX1	7.30319	8.20869	0.00186901	0.00425309
endothelial	ACTG1	7.29892	0.89259	0.00178329	0.00406719
endothelial	ITGA5	7.29398	6.01736	0.001877	0.00426887
endothelial	PLOD1	7.27197	2.61308	0.0018771	0.00426887
endothelial	PLEKHA1	7.25015	3.46895	0.00191458	0.00434964
endothelial	CYBA	7.23996	2.59049	0.00191868	0.00435852
endothelial	RRBP1	7.23167	1.08737	0.00182479	0.00415757
endothelial	AES	7.23017	1.3363	0.001899	0.0043169
endothelial	PECAM1	7.22852	13.642	0.00194302	0.00441199
endothelial	EVA1A	7.21553	4.88625	0.00195201	0.00442924
endothelial	CD276	7.21112	2.33541	0.00194421	0.00441387
endothelial	FCGRT	7.19687	4.01549	0.00197038	0.00446864
endothelial	EPHA2	7.19565	3.76595	0.00196973	0.00446762
endothelial	ARHGAP18	7.15639	4.40934	0.00201339	0.00456245
endothelial	ABL2	7.15573	3.71516	0.00201187	0.00455947
endothelial	ROBO4	7.15099	13.4631	0.00202341	0.00458328
endothelial	ITGA1	7.11933	5.13682	0.00205466	0.00464837
endothelial	RIPOR1	7.10493	3.85517	0.00206623	0.00467313
endothelial	TAF1C	7.10386	2.09934	0.00201948	0.00457484
endothelial	EPHX4	7.09424	6.0759	0.00208332	0.00470985
endothelial	RASSF2	7.09365	6.40838	0.00208443	0.00471189
endothelial	TFPI	7.02282	5.22143	0.00216265	0.0048763
endothelial	MYO10	7.0126	3.29857	0.00216714	0.00488543
endothelial	DDI2	7.00943	3.64127	0.00217411	0.00490015
endothelial	ACAP2	6.9994	2.36479	0.00216779	0.00488638
endothelial	SMAD1	6.99476	1.93669	0.00215561	0.0048614
endothelial	ITGB1	6.99326	1.01708	0.00214933	0.00484773
endothelial	GJA1	6.96636	4.92095	0.00222769	0.00501276
endothelial	PKIG	6.94142	2.53784	0.00224875	0.00505708
endothelial	ITGA2	6.93941	5.81107	0.00226311	0.00508678
endothelial	SEC16A	6.91079	2.34108	0.00227327	0.00510806
endothelial	MGAT1	6.90484	1.86707	0.00225537	0.00507042
endothelial	PPP1R14B	6.87044	0.884652	0.00222113	0.00499901
endothelial	CD93	6.83576	15.186	0.0023958	0.00536338
endothelial	THBD	6.80289	9.01745	0.00243908	0.0054558
endothelial	TANC2	6.79174	4.13796	0.00244628	0.00547134
endothelial	C11orf68	6.75173	1.91054	0.00243761	0.00545305
endothelial	ELOVL5	6.74803	3.37659	0.00250597	0.00559751
endothelial	ATP6AP1	6.7264	1.26657	0.00246351	0.00550821
endothelial	CA2	6.7237	5.07754	0.00254526	0.00568012
endothelial	APP	6.71386	1.0295	0.00248551	0.0055546
endothelial	IER2	6.67632	2.45538	0.00259637	0.00578663
endothelial	B4GALT5	6.65431	2.07634	0.00261911	0.00583439
endothelial	AP2M1	6.63739	1.04544	0.00260795	0.00581069
endothelial	DYSF	6.62019	8.39622	0.00269954	0.00600031
endothelial	SHC1	6.61708	3.46311	0.00269571	0.00599479
endothelial	LAMB1	6.60011	1.57528	0.00267919	0.00596223
endothelial	CLIC1	6.59567	1.47782	0.00270787	0.0060176
endothelial	PDGFB	6.5559	6.85359	0.00279878	0.00620616
endothelial	ZDHHC3	6.54379	2.31885	0.00279671	0.00620324
endothelial	EVA1B	6.52914	4.11612	0.00283703	0.00628701
endothelial	RMND5A	6.52676	2.9093	0.0028322	0.00627756
endothelial	ACTB	6.49486	0.930447	0.00284127	0.00629578
endothelial	APLP2	6.48447	1.36424	0.00288624	0.0063916
endothelial	SURF4	6.44829	1.78718	0.00294247	0.00650704
endothelial	JMJD1C	6.38594	1.25623	0.00301097	0.0066466
endothelial	VIM	6.38137	2.11825	0.00303276	0.00669071
endothelial	LIMCH1	6.34711	2.56465	0.00312863	0.00688988
endothelial	LRRC4	6.33397	4.1505	0.00317524	0.00698489
endothelial	TSNAX	6.27671	1.318	0.00319808	0.00703306
endothelial	CAP1	6.27445	1.92976	0.00327125	0.00718258
endothelial	SERP1	6.26586	1.57161	0.00327589	0.00719205
endothelial	CALCRL	6.2612	10.7677	0.00331927	0.00728152
endothelial	SH2D3C	6.23861	6.27089	0.00336255	0.0073721
endothelial	PIM3	6.19947	5.22187	0.00344065	0.00753366
endothelial	RFLNB	6.1963	3.64105	0.00343825	0.00752914
endothelial	GRASP	6.1881	2.45225	0.00342173	0.00749519
endothelial	SCAMP4	6.13679	2.15818	0.00354272	0.00774568
endothelial	MAST4	6.13432	3.28572	0.0035664	0.00779208
endothelial	RAB6A	6.11987	2.12763	0.00357895	0.00781489
endothelial	PPFIBP1	6.11548	2.46487	0.00359333	0.00784398
endothelial	TMEM9B	6.11004	1.2897	0.00352593	0.0077105
endothelial	PXDN	6.09166	2.13715	0.0036507	0.00795904
endothelial	FAM129B	6.09079	5.68808	0.00367266	0.00800297
endothelial	ST5	6.08411	2.82372	0.00366999	0.00799953
endothelial	PTPRG	6.07814	1.87977	0.00364161	0.00793999
endothelial	MYCT1	6.06842	12.9431	0.00372434	0.00810765
endothelial	PGF	6.06535	8.88146	0.00373103	0.00812061
endothelial	RRAS	6.06138	3.49529	0.00372925	0.00811753
endothelial	CSTB	6.04309	1.67857	0.00376004	0.00817814
endothelial	C5orf24	6.04041	1.13287	0.0036708	0.00800049
endothelial	KIAA0355	6.03769	2.04486	0.00375059	0.00815838
endothelial	CLIC4	6.03734	2.57866	0.00377891	0.00821596
endothelial	LIMK2	5.99902	2.86275	0.00386412	0.00839217
endothelial	VAT1	5.98831	2.51884	0.003891	0.00844643
endothelial	CARHSP1	5.97605	0.799246	0.00381915	0.00829857
endothelial	APLN	5.9651	15.6412	0.00396641	0.00860025
endothelial	LRRC8C	5.95052	3.91978	0.00399321	0.00865391
endothelial	N4BP3	5.94624	6.18954	0.00401139	0.00869076
endothelial	ABHD17A	5.92052	2.89574	0.00406501	0.00879921
endothelial	CDK2AP2	5.92028	1.14248	0.0039057	0.00847502
endothelial	MAFG	5.9186	1.94363	0.0040284	0.00872421
endothelial	TSPAN18	5.91421	2.85275	0.00407077	0.0088091
endothelial	MYO1E	5.90471	4.19606	0.0041105	0.00888987
endothelial	MMP2	5.90242	6.72134	0.00412166	0.00891227
endothelial	TGFB1I1	5.88337	4.68468	0.00416631	0.0090053
endothelial	ARPC3	5.86479	0.862883	0.00417092	0.00901439
endothelial	LFNG	5.85914	4.77794	0.00423046	0.00913329
endothelial	TMEM50A	5.84367	1.4181	0.00423797	0.00914684
endothelial	PPP1R15A	5.83861	2.97985	0.00427532	0.00922206
endothelial	GRN	5.8298	2.60965	0.00429892	0.00926936
endothelial	ZDHHC21	5.82862	2.12702	0.0042814	0.00923338
endothelial	FOXC1	5.81162	5.1363	0.00435705	0.00938559
endothelial	AP2A2	5.78195	1.72007	0.00437081	0.00941158
endothelial	BCAT1	5.77692	6.40693	0.00445757	0.00958909
endothelial	DIAPH2	5.76546	3.96972	0.00448351	0.00963835
endothelial	AFF4	5.76301	1.37445	0.00441648	0.00950531
endothelial	VASP	5.70465	1.86105	0.00462369	0.00992433
endothelial	ITSN2	5.70169	3.08791	0.0046616	0.0100018
endothelial	ARHGEF12	5.66199	3.0655	0.00478431	0.0102433
endothelial	KMT2B	5.66093	0.978226	0.00451094	0.00969076
endothelial	DOCK4	5.65021	6.34867	0.00483203	0.0103375
endothelial	TMEM255B	5.63944	7.99677	0.00486644	0.0104071
endothelial	NID1	5.61142	3.83521	0.00494861	0.0105716
endothelial	LAMP1	5.59749	0.706095	0.00477492	0.0102272
endothelial	JUNB	5.59181	3.04829	0.00499437	0.0106663
endothelial	GNG2	5.55656	7.00851	0.00513387	0.0109421
endothelial	BTBD1	5.54494	1.42108	0.00503756	0.0107513
endothelial	MYH9	5.53506	1.85581	0.0051752	0.0110249
endothelial	CSNK1A1	5.5293	1.40347	0.00518453	0.0110419
endothelial	TP53I11	5.52476	4.17795	0.00523746	0.0111437
endothelial	ERG	5.51173	30.4992	0.00528731	0.01124
endothelial	AP002956.1	5.49343	5.98219	0.0053494	0.0113666
endothelial	LAMC1	5.49227	2.67862	0.00533799	0.0113434
endothelial	LRP10	5.48451	2.53488	0.00536021	0.0113885
endothelial	UGCG	5.45461	0.933135	0.00515233	0.0109804
endothelial	ACSL3	5.45128	1.73683	0.0054479	0.0115615
endothelial	BCAP31	5.43074	1.45832	0.00554077	0.0117461
endothelial	ZC3HAV1	5.3981	3.4464	0.00568678	0.0120385
endothelial	PLK3	5.39295	4.4638	0.00571228	0.0120844
endothelial	ACTR3	5.38852	1.44332	0.00568627	0.0120385
endothelial	CRMP1	5.35542	3.73118	0.00585427	0.0123624
endothelial	ZDHHC9	5.35015	2.20358	0.00583487	0.0123238
endothelial	CEP170	5.3095	2.53256	0.00602606	0.0126902
endothelial	NRARP	5.2939	1.98871	0.00604438	0.0127251
endothelial	FSTL1	5.28301	2.0041	0.00612726	0.0128935
endothelial	TMEM204	5.27722	12.201	0.00618172	0.0129995
endothelial	MYL12A	5.27489	1.37621	0.00615148	0.0129408
endothelial	ARL2BP	5.2712	1.61499	0.00615075	0.0129405
endothelial	TWF2	5.26908	2.92113	0.00620028	0.0130373
endothelial	NCKAP1	5.25996	1.68387	0.00620422	0.0130443
endothelial	PLXNA2	5.25626	6.88428	0.00626933	0.0131712
endothelial	WASHC4	5.25242	2.19914	0.00625205	0.0131387
endothelial	NLK	5.23728	3.22927	0.00633445	0.0132929
endothelial	TIE1	5.22705	8.96209	0.00639631	0.0134152
endothelial	CDK17	5.22356	3.538	0.00640075	0.0134232
endothelial	S1PR1	5.19588	11.0559	0.00653455	0.0136827
endothelial	SH3BGRL3	5.18741	1.54213	0.0065344	0.0136827
endothelial	ARHGEF10	5.15946	3.83299	0.00669141	0.0139812
endothelial	MAP7D1	5.15928	1.94864	0.00665806	0.0139142
endothelial	OSTF1	5.12121	2.8473	0.00686069	0.0143093
endothelial	CD81	5.12033	1.76699	0.00686637	0.0143198
endothelial	RNF19A	5.11561	1.64317	0.00682079	0.0142315
endothelial	RHOB	5.10982	2.2292	0.00688741	0.014361
endothelial	PRKAR2A	5.07595	1.76451	0.00704024	0.0146521
endothelial	GATAD2A	5.07409	1.79571	0.00705433	0.0146787
