# Supplementary material for: Single-cell profiling of GP2-enriched pancreatic progenitors to simultaneously create acinar, ductal, and endocrine organoids
Source: Theranostics. 2023 Mar 21;13(6):1949–73. doi: 10.7150/thno.78323 (PMC10091881; doi:10.7150/thno.78323)
Supplement: Supplementary file 4 — Supplementary table 8. [file thnov13p1949s4.xlsx]

## Sheet: GSEA_reference gene lists
Acinar 1	Ductal 1	Endocrine 1	Acinar 2	Ductal 2	Endocrine 2	PP	Tip	Trunk	Acinar 3	Ductal 3	Endocrine 3
Acinar_Krentz2018	Ductal_Krentz2018	Chg_Krentz2018	Acinar_Bastidas-Ponce2019	Ductal_Bastidas-Ponce2019	Endocrine_Bastidas-Ponce2019	PancreaticProgenitors_Bastidas-Ponce2019	Tip_Bastidas-Ponce2019	Trunk_Bastidas-Ponce2019	DESCARTES_FETAL_PANCREAS_ACINAR_CELLS (MSigDB, C8.all.)	DESCARTES_FETAL_PANCREAS_DUCTAL_CELLS (MSigDB, C8.all)	DESCARTES_FETAL_PANCREAS_ISLET_ENDOCRINE_CELLS (MSigDB, C8.all)
XBP1	ZFYVE21	ZWINT	WDTC1	ZNF32	ZDBF2	YWHAQ	ZNF503	WTAP	ABCC6P1	A4GNT	ABCC8
YDJC	ZFP36L1	ZNRF2	XBP1	ZFHX3	ZCCHC12	VTN	ZNF22	VIM	AKR7A3	ACSM3	ACVR1C
WFDC2	ZNF185	ZNHIT1	UCHL5	WNT7B	ZCCHC18	UBB	ZBTB12	UBB	AKR7L	ADAMTS16	ADGRA1
WDR77	ZFHX4	ZNF664	TTC23	WFDC2	ZBTB20	TUBB	YPEL1	TUBB	ALB	ADAMTS16-DT	AMN
WDR43	ZFHX3	ZNF516	TSGA10IP	VNN1	YPEL3	TUBA1A	WFDC2	TUBA1B	AMBP	ADORA1	ARX
VTN	ZCCHC3	ZFP36	TSPAN13	VIM	VWA5B2	TPT1	WDR77	TPT1	APOB	AGR3	ASB9
VRK1	ZC2HC1A	ZNF329	PRSS3	VILL	VAMP2	TMSB10	WDR46	TMSB10	AQP12A	ANO3	ASIC2
VPS36	ZBTB8A	ZFHX2	PRSS1	TUBB2B	USH1C	SUPT16H	WDR43	TMA7	AQP8	ANXA13	BAIAP3
VARS1	WWTR1	ZNF292	PRSS2	TTYH1	UQCC2	SUMO4	VTN	SUPT16H	BCL2L15	ANXA4	BTBD17
USP50	WT1	ZFAND6	TRAM1	TSPAN4	UBQLN2	SUMO2	VRK1	SUMO4	C12orf71	ANXA9	C1orf127
UQCRFS1	WLS	ZFAND2B	TOB1	TSHZ2	UBL3	SUB1	UNG	SUMO2	CBS	ATP12A	C22orf42
UQCRC2	VDAC1	ZDHHC3	TMEM54	TRIP6	UBB	STMN1	TUBA1A	SUB1	CCKAR	ATP13A4	C5orf38
UQCRC1	VAMP8	ZDBF2	TMEM97	TRIM47	TUSC3	SRRM2	TSPAN6	STMN1	CCKBR	ATP1A1	CACNA1A
UQCR11	UPK3B	ZCRB1	TMED6	TPM1	TUBB2A	SOX4	TP53	SRSF3	CEL	ATP1B1	CALCR
UNG	UPK1B	ZCCHC18	TMEM147	TNFRSF12A	TUBA1A	SNRPE	TRIM28	SRSF2	CELA2A	BAAT	CEP126
UMPS	UGP2	ZCCHC12	TMEM238	TMEM86A	TTR	SNRPD2	TF	SRRM2	CELA3A	C6	CERKL
UHRF1	TUBB	ZBTB7A	TMED3	TMEM116	TSPAN7	SMCO4	TNFAIP8	SPP1	CELA3B	CA4	CHGA
UCHL5	TUBB2B	ZBTB20	TINAG	TINAGL1	TRIM35	SLC39A1	TMEM171	SPARC	CELP	CALB1	CHRND
UCHL3	TUBA1B	YWHAZ	SYPL1	TGM2	TRAPPC2L	SLC25A4	TMEM132A	SOX9	CLPS	CALHM3	CIBAR2
UBE2C	TST	YPEL5	SYNGR2	TAX1BP3	TMEM163	SET	TMEFF1	SLC39A1	CLPSL1	CAPS	CLDN18
TYMS	TSPO	YPEL3	STT3A	SVBP	TMEM108	SETSIP	TLN2	SLC24A5	CNPY1	CCDC198	CLTRN
TUBB4B	TSPAN4	YIPF4	SYCN	ST3GAL4	TMED10	SERF1A	TK1	SET	CPA1	CDX2	CNGA3
TUBA4A	TSC22D1	YIPF3	SYNE4	SPP1	SYT7	SERF1B	TIMELESS	SETSIP	CPA2	CFAP221	CRH
TUBA1C	TRH	XRCC4	STBD1	SPON1	SYT13	SERBP1	TGIF2	SERBP1	CPB1	CFTR	CROCC2
TTR	TPM1	WBP2	SSR4	SPHK1	SSR2	SDC4	TGIF1	SDC4	CTRB1	CLCNKB	CRYBA2
TTC39A	TMTC2	VWA5B2	SSR3	SPARC	SRP14	RPS8	TEAD2	RPS9	CTRB2	CLDN10	DCDC1
TSPAN13	TMSB10	VPS37A	SSR1	SOX9	SPHKAP	RPS9	TCF3	RPS8	CTRC	CLDN9	DDC
TST	TMEM98	VPS35	SPINK1	SOX5	SMDT1	RPS6	TCF15	RPS6	CUZD1	DCDC2	DEUP1
TSGA10IP	TMEM88	VPS13A	SRM	SNX7	SNAP25	RPS5	STMN1	RPS5	DPEP1	DEFB1	DIRC3-AS1
PRSS3	TMEM176B	VMA21	SRP19	SMTNL2	SMARCA1	RPS4X	ST6GALNAC3	RPS4X	ENSG00000243697	DEGS2	DNAH5
PRSS2	TMEM176A	VDAC2	SPDEF	SMOC1	SLC7A14	RPS3A	SMS	RPS3A	ENSG00000253643	EHF	DUSP9
PRSS1	TMEM151A	VDR	SPC24	SLCO3A1	SLC38A5	RPS3	SMN1	RPS3	ERP27	ELF3	ECEL1
TRAM1	TMEM108	VBP1	SND1	SLC9A3R1	SLC25A5	RPS28	SMN2	RPS27A	FABP1	ENSG00000226733	EDN3
TRAPPC6A	TM4SF5	VASP	SMIM14	SLC38A4	SEZ6L2	RPS27A	SMCO4	RPS28	FAM87A	ENSG00000231119	EGR4
TPD52	TM4SF1	VAMP8	SLC38A3	SLC28A3	SESN2	RPS25	SLC6A4	RPS25	FBXO2	ENSG00000256802	ELAPOR1
TOP2A	THSD7A	VAMP2	SHMT2	SLC2A2	SCT	RPS21	SLC38A4	RPS21	FREM2-AS1	F2RL1	ELFN2
TOMM40	TGM2	USP9X	SERPINI2	SERPINH1	SCGN	RPS2	SLC2A2	RPS2	GATM	FAM245A	ENO1P1
TOMM20	TGFB3	USP41	SERPINI1	SERPINF1	SCG5	RPS19	SHMT1	RPS19	GP2	FAM86FP	ENSG00000245975
TMEM97	TGFB2	USP18	SERPINA6	SEMA6A	SCG3	RPS18	SEZ6	RPS18	GSTA1	FGFR2	ENSG00000253726
TMEM54	TFDP2	USF2	SERPINB1	SBSPON	SCG2	RPS17	SERPINF1	RPS17	HTR1E	FGFR3	ENSG00000259881
TMEM147	TCEA3	UQCRFS1	SERP1	S100A16	RUNDC3A	RPS16	SERPINA1	RPS16	IL17C	FOLR1	ENSG00000271860
TKT	SYNGR2	UQCRB	SEPHS2	S100A11	RPH3AL	RPS15	SERF1A	RPS15	IL22RA1	FOXA1	EPHA8
TLE6	SYNE2	UQCR10	SELENBP1	S100A10	ROGDI	RPS14	SERF1B	RPS14	KCNE5	FUT3	ERO1B
TMED6	SVBP	UQCC3	SEL1L	RXRG	RNF130	RPS13	SDC1	RPS13	KLB	FUT6	EYA2
TINAG	SULF1	UQCC2	SEC61B	RHOB	RIMBP2	RPLP2	SAMHD1	RPL8	KLK1	GADL1	FAM135B
TEX30	SUCLG2	UPF2	SDF2L1	REST	RESP18	RPL8	SAE1	RPLP2	LHB	GFAP	FEV
TCP1	STMN1	UFM1	RRBP1	RBP1	RBP4	RPL7	RUVBL2	RPL7	LINC02472	GMNN	FFAR4
TCEA3	STK26	UCP2	RPN2	RBMS3	RAP1B	RPL6	RUVBL1	RPL6	LINC02477	GREP1	FTCD
SYPL1	SPTSSA	UCHL1	RPN1	RBMS1	RAI2	RPL4	RSL1D1	RPL4	LOC100506281	GS1-24F4.2	G6PC2
SYNGR2	SPTBN1	UBXN6	RNH1	RASSF10	RAB3A	RPL38	RRM1	RPL38	LYPLAL1-AS1	HABP2	GAD2
SYNE4	SPEG	UBXN4	RNASE4	RASL11A	PYY	RPL37	RHOV	RPL37	MEP1A	HKDC1	GCG
SUCLG2	SPC25	UBXN1	REXO2	PRKRA	PTPRN2	RPL36A	RCN3	RPL36A	MIOS-DT	HMGA2-AS1	GCK
SUCLG1	SPARC	UBQLN2	REG1A	PPP1R1B	PTPRN	RPL36	RCL1	RPL36	MT1E	HOGA1	GHRL
STMN1	SOX11	UBL7	REEP5	PLPP2	PTOV1	RPL35A	RCC1	RPL35A	MT1G	IFFO2	GIPR
SSRP1	SMIM3	UBN2	RBPJL	PLOD2	PTBP3	RPL35	RCBTB2	RPL35	MT1H	KCNJ15	GJD2
SSR4	SMIM1	UBL3	RAP1GAP	PLEKHB1	PRPS1	RPL34	RCAN2	RPL34	MT1HL1	KCNJ16	GJD2-DT
SSR2	SLC9A3R1	UBE3A	RAP1A	PFN2	PRNP	RPL32	RBP1	RPL32	MT1M	KLHDC7A	GLRA3
SSR1	SLC48A1	UBE2W	RANGRF	PDZK1IP1	PRKAR1A	RPL31	RBMX	RPL31	MT1X	KRT4	GPC5-AS1
SSBP1	SLC1A3	UBE2V2	RAB3D	PDP1	PRDX5	RPL30	RBMXL1	RPL30	MT2A	LAD1	GPD1
SRP19	SLC16A3	UBE2G1	PTF1A	PCBP4	PPP2R5B	RPL3	PTN	RPL3	MYMX	LAMA1	GPR158
SPR	SKAP2	UBE2E3	PPIB	PAPSS1	PPP1R1A	RPL29	PTBP1	RPL29	NCCRP1	LEFTY1	GRHL3
SPINK1	SIVA1	UBE2D3	PPA1	PAMR1	PNMA8B	RPL28	PRSS23	RPL28	OPN4	LHFPL3-AS2	GRIA3
SPINT2	SFRP2	UBE2D2	POLD2	PALM	PIM2	RPL26	PRMT5	RPL26	PLA2G1B	LINC00379	GRM4
SPC24	SERPINH1	UBE2B	PNLIPRP1	PAFAH1B3	PEG10	RPL24	PRMT3	RPL24	PNLIP	LINC01152	HADH
SOX9	SERPING1	UBB	PLA2G12A	P4HA3	PCSK2	RPL23	PRDX6	RPL23	PNLIPRP1	LINC01186	HEPACAM2
SNRPE	SERPINB1	UBALD2	PIGF	NUDT19	PCSK1N	RPL22L1	PPIF	RPL22L1	POMC	LINC01659	HHATL
SNRPF	SEMA3C	UBALD1	PHGDH	NREP	PCSK1	RPL22	PPID	RPL22	PRR15	LINC01836	HTR1F
SMC4	SEMA3A	TXNIP	PERP	NRARP	PAX6	RPL21	POLR2H	RPL21	PRR35	LINC02343	IAPP
SMCO4	SDC4	TXNDC9	PECR	NPL	PAPSS2	RPL19	PLTP	RPL19	PRSS1	LINC02532	IGFBPL1
SNRPD1	SDC2	TXNDC12	PDIA6	NINJ1	PAM	RPL18A	PLS3	RPL18A	PRSS16	LYPD6B	INS
SLC38A3	SBSPON	TVP23B	PCBD1	NFIB	PAK3	RPL18	PLA1A	RPL18	PRSS3P1	MMP7	INS-IGF2
SLC25A3	S100A6	TVP23C-CDRT4	PDIA2	NDRG2	OCRL	RPL14	PHGDH	RPL14	PTCHD3	MTND3P10	IRX2
SLC25A13	S100A16	TUSC3	P4HB	NCALD	NPDC1	RPL13	PHB	RPL13	PTF1A	MUC20	ISL1
SIVA1	S100A11	TUBB3	P2RX1	NAV2	NEUROD1	RPL12	PGPEP1	RPL12	RBPJL	NCMAP	ISX
SHMT1	S100A10	TUBA4A	OSTC	MYCN	NENF	RPL11	PCDH15	RPL11	REG1A	NECTIN4	KCNH6
SFN	S100A1	TTR	NUPR1	MMP14	NDUFA1	RPGRIP1	PCBP4	RPGRIP1	REG1B	NEURL1-AS1	KCNJ3
SET	RSPO3	TTLL7	NT5DC2	MISP	NDN	RANBP1	PARP1	RBP1	REG3G	NEURL3	KCNJ6
SETSIP	RPP25	TTC8	NDUFB9	MIA	NCAM1	RAN	PARM1	RBM3	REG4	NRTN	KCNK16
SERPINI2	RPL22L1	TTC5	NPM3	MIA-RAB4B	MRFAP1	PTMA	PAICS	RANBP1	RNF186	NUAK2	KCNMA1
SERPINI1	RPAP3	TTC39A	NR3C1	MDFI	MRFAP1L1	PRDX6	PABPC4	RAN	RTL1	OGDHL	KCNMB2
SERPINB1	RCN3	TTC33	NANS	MBOAT1	MLXIPL	PRDX2	PA2G4	PTMA	SEL1L	OLFM4	KHDRBS2-OT1
SERPINA6	RBMS1	TSPAN7	NAA10	LURAP1L	MIEN1	PPIA	P2RX1	PRRC2C	SERPINI2	PAQR5	KLHL32
SERPINA1	RBM28	TSPAN15	MYDGF	LITAF	MID1IP1	PKM	ONECUT3	PPIA	SLC16A12	PART1	KLK12
SERP1	RBBP8	TSPAN13	MT2A	LDHB	MEIS2	PHGDH	OGFRL1	PFN1	SLC39A5	PKHD1	LHX4
SERF1A	RARRES2	TSPAN1	MT1G	LAMC1	MAPRE3	PFN1	NUP43	PEG3	SPINK1	PLD1	LINC00616
SERF1B	RARB	TSG101	MSRB1	LAMB1	MAP1B	PEG3	NSG1	PDCD4	SPX	PLPP2	LINC00643
SERBP1	RAB33A	TP53INP1	MRPS24	KRT18	MANF	PDCD4	NRP1	PAIP1	STEAP1	POU5F1	LINC00907
SEPHS2	PTPRD	TRMT6	MRPL17	KCNK1	MAGEH1	PABPC1	NREP	PABPC1	SYCN	PPARGC1A	LINC01014
SEC61B	PTMA	TRIM35	MRPL12	JUN	MAGED1	OAZ1	NOXA1	OAZ1	TMED11P	PPP1R1B	LINC01146
SDF2L1	PTGS1	TRAPPC6B	MPV17L	IGSF3	MAFB	NOTCH2	NOP58	NOTCH2		PRKAR1B-AS2	LINC01195
SDC4	PTGR1	TRAPPC4	MLEC	IGFBP7	LRPPRC	NCL	NOP56	NCL		PRSS22	LINC01484
RUVBL2	PTGDS	TRAPPC2L	MAP2K3	IGFBP5	LRP11	NAP1L1	NOC2L	NAP1L1		PTPRU	LINC01548
RSL1D1	PRRG3	TPT1	MANF	IGFBP4	LAMP1	NACA	NMRAL1	NACA		RHOV	LINC01574
RRM2	PPP2R2B	TPST2	LYAR	IGF1R	KLHL7	MT-ND4	NME4	MT-ND4		RHPN1-AS1	LINC01586
RPS8	PODXL	TPGS1	LRRC59	IFT43	KLHDC8B	MT-ND2	NIPSNAP1	MT-ND2		RNA5SP301	LINC01885
RPS6	PMP22	TPD52	LMAN1	HYAL2	ITM2C	MT-ND1	NHP2	MT-ND1		RNU6-287P	LINC01886
RPS4X	PLXNA4	TOX3	LIN37	HPGD	ITM2B	MT-CYB	NASP	MT-CYB		ROCR	LINC01976
RPS3A	PLSCR1	TOX	LGI2	HNF1B	ISL1	MT-CO3	MYC	MT-CO3		S100A14	LINC02131
RPS3	PLP2	TOMM20	LGALS1	HEY1	IRX2	MT-CO2	MYBBP1A	MT-CO2		SALL4	LINC02197
RPS2	PLN	TNRC6B	LDHA	HES1	IRX1	MT-CO1	MTAP	MT-CO1		SCNN1A	MAB21L4
RPS18	PLIN3	TNNC1	LBH	HEBP1	IMMP1L	MT-ATP6	MRTO4	MT-ATP6		SCTR	MAFA
RPS17	PLAT	TMX4	KRTCAP2	HDAC1	IAPP	MIF	MPP6	MIF		SDC1	MAN1A2P1
RPS16	PKM	TMX1	KCTD14	HABP2	HMGN3	MEST	MFAP2	MDK		SELENOV	MIR7-3HG
RPS15	PIGY	TMIE	ITGA6	GSTA5	HEPACAM2	MDK	MEX3A	MARCKSL1		SFRP5	MLXIPL
RPRM	PGRMC1	TMEM53	IMPDH2	GRB7	HAP1	MARCKSL1	MEST	IGSF3		SHANK2	MS4A8
RPL7	PDZRN4	TMEM59	IL11RA	GRB10	GPX3	LDHA	MCM7	ID3		SLC17A4	MUC5B
RPL6	PDPN	TMEM33	IGF1	GPX8	GPRASP2	JAG1	MCM6	HSPA8		SLC22A8	NAMA
RPL4	PDGFC	TMEM30A	IFRD2	GPT2	GNPTG	IFITM1	MCM3	HSP90AB1		SLC34A2	NECAB2
RPL38	PDCD4	TMEM199	IFITM3	GPM6B	GNG4	IFITM3	MATN4	HSP90AA1		SLC3A1	NEUROD1
RPL36A	PCSK5	TMEM184A	IFITM1	GAS2	GNG12	IFITM2	MAT2A	HNRNPA2B1		SLC4A4	NEUROD2
RPL37	PCP4	TMEM176B	IFITM2	GAL3ST1	GNB2	HSPD1	MAPK13	HNRNPA1		SLC5A9	NEUROG3
RPL36	PARVB	TMEM176A	IAH1	FXYD6-FXYD2	GNAZ	HSPA8	LMNB1	HMGN1		SOWAHB	NKX2-2
RPL32	PAPPA	TMEM128	HTRA2	FXYD2	GNAS	HSP90AB1	LDLRAD3	HMGB3		SPEF1	NKX2-2-AS1
RPL30	PALLD	TMED8	HERPUD1	FNDC5	GNAO1	HSP90AA1	LDHA	HMGB2		SYT8	NKX6-3
RPL3	OSR1	TMED4	HACD1	FN1	GNAI2	HNRNPA3	KIRREL2	HMGB1		TMEM139	NOL4
RPL29	NTNG1	TMC4	GSTM2	FMO2	GLUL	HNRNPA1	JAM3	H3-3B		TMEM229A	NOL4L-DT
RPL28	NTM	TMBIM4	GSTM1	FLNA	GLUD2	HMGN1	ITM2A	H3-3A		TMEM72	NR0B1
RPL26	NRP2	TMBIM1	GHR	FJX1	GLUD1	HMGB1	JAG1	GSK3B		TMPRSS3	PAX4
RPL23	NRGN	TM2D1	GGH	FGFR2	GJD2	HINT1	ILF2	GRB10		TRPV6	PAX6
RPL22	NR2F2	TM4SF4	GCAT	FBXO27	GDI1	H3-3B	IGFBP4	GNG5		TTYH1	PCSK1
RPL21	NREP	TIPRL	GC	FAM89A	GCK	GRB10	IGFBP2	GNB1		UGT2A3	PCSK2
RPL19	NR2F1	TIPARP	GATM	FAM110B	GCH1	H3-3A	IGF2BP1	FTL		UGT2B15	PHGR1
RPL18A	NPNT	TIMM8B	GATA4	FABP3	GARS1	GPC3	ID3	EIF5AL1		UPK1A	PLCXD3
RPL12	NME4	TIMM17A	GAMT	EVA1A	GABARAPL2	GNG5	HYAL2	FAU		UPK1B	PLPPR1
RPL11	NIPSNAP1	TGOLN2	FKBP2	ERRFI1	GABARAP	GNB1	HSPD1	EIF5A		VEPH1	PPP1R14C
RNH1	NINJ1	TFF3	FKBP11	EPS8L2	FXYD6	GC	HOMER2	EIF3F		VGLL1	PPP1R1A
RNASEH2C	NID2	TEX30	FAM81A	ENO1	FFAR4	FTL	HMGB3	EIF1		VTCN1	PPY
RNASEH2B	NFIB	TES	FAM162A	ENAH	FEV	ENO1	HMGA1	EEF2		WNK2	PROC
RNASEH2A	NFIA	TEKT2	NIBAN1	EMC6	CIBAR2	FAU	GTF3C6	EEF1G			PTPRN
RNASE4	NET1	TCP11L2	FABP5	EFNA4	FAM183A	FLRT2	GSTO1	EEF1B2			PTPRN2
RHOV	NDUFA4	TCP11	ERP44	EFEMP2	ETV1	EIF5A	GRWD1	DYNLL1			PYY
RFC5	MYRF	TCF25	ERP27	DUSP9	ENTPD3	EIF5AL1	GPC3	DLK1			QPCT
RFC4	MYCN	TCEAL1	EIF4EBP1	DDAH2	EMB	EIF4A1	GOT2	COX8A			RAB26
REXO2	MT-ND1	TBCA	EDEM2	DDAH1	ELOF1	EIF3K	GNL3	COX4I1			RBP4
REG1A	MRRF	TAX1BP1	EDEM1	DCPS	EIF4A2	EIF3F	GJC1	CNBP			RFX6
REEP5	MPST	TAGLN2	EDARADD	DCDC2	EIF1	EIF1	GINS2	CKS1B			RGS4
RCL1	MMP16	TAF7	DNAJC3	CXCL12	EFCAB1	EEF2	GCSH	CHCHD2			RGS7
RBPJL	MIF	SYT7	DNAJB11	DBI	ECE1	EEF1G	GC	CFL1			RIPPLY3
RBM47	MGST1	SYT5	DHX34	CTSH	DYNLT1	EEF1B2	GAR1	CDKN1C			RN7SL164P
RANGRF	MEIS1	SYT13	DHRS7	CSRP1	DUSP10	DLK1	FZD2	CDK4			SCGB2A1
RANBP1	MAPK3	SYF2	DDC	CRIP1	DNAJC12	COX7C	GALK1	CCND1			SERPINA10
RAN	MAN1A2	SVIP	DCTPP1	CRB3	CYSTM1	COX4I1	FSCN1	CBX3			SHISAL2B
RAD51	LY6E	SUGT1	CTRB1	COL9A1	DCTN3	CNBP	FREM2	BTF3			SLC17A6
RAB25	LTBP4	SUCLA2	CTRB2	COL2A1	CTSF	CHCHD2	FLRT2	BEX2			SLC22A14
PUS1	LSM8	STXBP5L	CTH	COL27A1	CRYBA2	CHST2	FKBP3	BEX1			SLC26A4-AS1
PTMA	LRRTM1	STXBP1	CSRP2	COL18A1	CPLX2	CFL1	FJX1	ARGLU1			SLC30A8
PTF1A	LRRN4	STX7	CRELD2	CNN3	CPE	CDK4	FERMT1	AMT			SLC35F4
PSMD12	LRRC42	STX16-NPEPL1	CREG1	CMTM3	COA3	CCND2	FBLN1	ANP32B			SLC45A2
PSMA7	LPL	STX16	CPN1	CLMN	CNOT6L	CBX3	FBL	ADAMTS1			SLC6A4
PRSS8	LMCD1	STRBP	CPB1	CLIC1	CNIH2	BTF3	FAM181B	ACTG1			SMIM32
PRSS23	LHX9	STAT3	CPA2	CLDN6	CHMP5	BEX4	EZR	ACTB			SST
PROSER2	LGALS7B	STARD5	CPA1	CLDN9	CLTB	ATP5IF1	EXOSC8				SSTR5-AS1
PRDX6	LGALS7	STARD10	CLU	CLDN3	CHIC1	ARGLU1	ETV4				ST18
PRDX1	LGALS1	ST6GALNAC2	CLPS	CITED1	CHGB	ANP32B	DUSP9				ST6GALNAC5
PPIL1	LEPROT	ST3GAL6	CLDN10	CHMP2B	CHGA	AMT	DNAJC2				STXBP5L
PPIB	LDHB	ST18	CHST2	CHADL	CELF3	AMBP	DLK1				SYNDIG1L
PPIA	KRT7	SSU72P5	CHAC2	CES1	CD81	ACTG1	DKC1				SYNGR4
PNLIPRP1	KRT19	SSU72P2	CENPM	CDKN1C	CD200	ACTB	DDX18				TMEM190
POLD2	KRT17	SSU72P8	CELA3A	CDH3	CD164L2		DCTPP1				TMEM61
PPA1	KRT15	SSU72	CELA3B	CDC42EP1	CD164		DCTD				TMPRSS6
PMF1	KLK8	SSU72P4	CELA2B	CCND3	CAMK2N1		DCAKD				TPD52
PLK2	KLK13	SSU72P7	CELA2A	CCND1	CAMK2B		CRABP1				TRPC7-AS1
PLA2G12A	KCNJ8	SSU72P3	CELA1	CAPN6	CALM2		CPN1				TRPM5
PLA1A	KCNAB1	SSBP4	CEL	CAPG	CALM1		COMTD1				TSPAN1
PHLDA1	JAK1	SRPK2	CDK2AP2	CADM1	BSG		CNN3				TTC39A-AS1
PIGF	ISYNA1	SRP14	CCKAR	BICC1	BEX2		CLDN6				TTR
PHGDH	ILVBL	SQSTM1	CBS	BAG2	BEX1		CHST2				TUNAR
PHB2	ILDR2	SPOCK2	CBSL	ATP1B1	ATRAID		CHAF1B				UCN3
PGLS	IL33	SPINT2	CA9	ATP1A1	BAIAP3		CDCA7L				VWA5B2
PDX1	IL18	SPINT1	C1QA	ARRDC1	ATP6V1G1		CDCA7
PCBD1	IGFBP6	SPHKAP	BST2	ARL4C	ATP6V1F		CDA
PBK	IGFBP5	SPCS1	BOK	ARHGEF19	ATP6V1E1		CCND2
PARP1	IGFBP2	SPAG7	BHLHA15	ANXA5	ATP6V0E2		CCND1
PARM1	IGF1	SPAG1	BCKDK	ANXA2	ATP6V0D1		CCDC30
PARL	IDH1	SON	BCKDHB	ALDOC	ATP6V0B		CA14
PARK7	ID3	SOD2	BCAT2	AJUBA	ATP5MGL		CAPN6
PAICS	HSPB1	SNX4	ASS1	ADAMTS16	ATP5MG		CADM1
PABPC4	HOXC5	SNX15	ASNS	ADAMTS1	ATP2A2		CALD1
PA2G4	HOXC4	SNX10	ARHGDIG	ACTN4	ARX		C1QBP
P4HB	HOXB7	SNAP25	AQP8	ACOT7	ARF5		BZW2
P2RX1	HNRNPA1	SMS	AQP4	ACOT2	AP1S2		BMP7
ORMDL2	HMGN1	SMPDL3A	AQP12A	ACOT1	APLP1		ATIC
NUPR1	HMGB3	SMNDC1	AQP12B	ACAT2	ANXA4		APOE
NUDC	HCFC1R1	SMIM22	ANG		ANKH		APOC1
NSUN2	GSDMD	SMIM14	ALG5		ABCC8		APEX1
NR5A2	GPX8	SMDT1	ALDH1B1		C12orf75		ANK2
NR0B2	GPM6A	SMARCD2	ALDH1A1		C9orf16		AMBP
NPM3	GPI	SLTM	ADORA1				AFP
NOXA1	GGA2	SLC6A6	ACAA2				ADD3
NOP58	GATA6	SLC44A3					ACVR2B
NOP56	GAS6	SLC38A5					ACAT2
NOP10	GAS1	SLC37A1
NOLC1	FZD4	SLC35G2
NOL7	FXYD7	SLC35D3
NME1	FXYD1	SLC25A17
NIT2	FRMD4B	SLC25A5
NHP2	FREM2	SLC25A11
NDUFS6	FRAS1	SIM1
NDUFAB1	FN1	SH3GLB1
NCL	FMOD	SH2D3C
NAA10	FLRT3	SFXN2
MYCBP	FLNC	SF3B6
MYC	FKBP9	SETD1B
MYBBP1A	FIS1	SERPINI1
MVB12A	FGF9	SERPINA1
MUC1	FBN2	SERINC1
MTHFD1	FBLN2	SEC62
MT2A	FAM204A	SDF4
MT1G	FAH	SEC61B
MRTO4	EZR	SDCBP
MRPS36	ERI3	SCT
MRPS28	ENO1	SCP2
MRPS24	EMP3	SCLY
MRPL42	EMP2	SCGN
MRPL15	ELN	SCG5
MRPL17	EGFL6	SCG3
MRPL23	EFNA5	SAC3D1
MRPL12	EFNA1	SAR1B
MKNK1	EFEMP1	RWDD4
MIF	ECHS1	RUNX1T1
MGST1	DHRS3	RUNDC3A
METAP2	DCTN6	RPH3AL
MGLL	DCAF12L2	RORC
MECOM	DAG1	ROGDI
ME2	CYB5A	ROCK1
MCM7	CXADR	RNF6
MCM6	CUX1	RNF5
MCM5	CTXN1	RNF220
MCEE	CTTNBP2	RNF138
MATN4	CRYAB	RNF130
MAGOH	CRIP2	RNF115
MAD2L1	CRIP1	RIOK3
LYAR	CREB3L2	RIMBP2
LSR	CRABP1	RIIAD1
LSM7	COX6B2	RGS17
LSM6	COLEC12	RFX6
LSM4	COL4A5	RFX3
LSM2	COL18A1	REM2
LRRC59	COL14A1	RCHY1
LMAN2	CLEC11A	RBX1
LLPH	CKS1B	RBP4
LIN37	CFL2	RBM47
LDLRAD3	CERS4	RBM39
LDHA	CELF4	RASD1
KRTCAP3	CD82	RAP1GAP2
KRTCAP2	CD81	RAP1B
KRT8	CD2AP	RAP1A
KRT18	CD200	RALBP1
KCNK1	CD151	RALA
ITGA6	CCNDBP1	RAI2
ISYNA1	CCDC80	RAD21
IMPDH2	CAV1	RAD17
IFRD2	CAMTA1	RAB7A
IFITM3	CALML4	RAB6A
IFITM1	CACNB3	RAB3D
IFITM2	C1D	RAB3A
IDH2	BNC2	RAB2A
IDE	BNC1	RAB27A
ID2	BMP4	RAB25
ID1	BIRC5	RAB14
IAH1	BEX4	RAB11A
HSPD1	BCAM	QDPR
HSPA9	BARX1	PYY
HSP90AB1	B4GALT4	PYCR2
HSP90AA1	B3GNT9	PTPRN2
HPRT1	B3GNT7	PTBP3
HPN	VWA5A	PSME1
HOMER2	ATP2B1	PSMD8
HNRNPAB	ATF3	PSMD4
HMGN5	ARL6IP5	PSMD12
HMGB2	ARHGAP29	PSMC5
HMGA1	APRT	PSMC2
HINT1	ANXA5	PSMB5
HELLS	ANXA3	PSMB1
HDGF	ANXA2	PSMA7
HADH	ANO6	PSMA2
HACD1	ANKRD12	PSENEN
GUSB	AMER1	PRSS50
GTF3A	ALDOC	PRRG2
GSTP1	ALDOA	PRR15L
GSTO1	ALDH1A2	PRPS1
GSTM2	ALAD	PROX1
GSTM1	AHNAK	PRODH2
GSTA5	AEBP1	PRNP
GRHPR	ADK	PRKAR1A
GRB7	ADGRG2	PQBP1
GPX4	ADD3	PRDX5
GNG5	SERTM2	PPP3CA
GMNN	KIAA0040	PPP2R5B
GJB1	SMIM30	PPP1R2
GGH	STMP1	PPP1R2B
GEMIN6		PPP1R14C
GCSH		PPP1R14B
GCAT		PPP1R11
GC		PPP1CB
GART		PPME1
GAR1		PPM1B
GAMT		POU3F4
GALK1		POP5
FOXA3		POLR2K
FKBP4		POLR2G
FKBP2		POLR1D
FKBP11		PNMA8B
FFAR2		PNMA8A
FERMT1		PLD3
FEN1		PLCXD3
FBXO5		PLA2G2F
FBXO16		PLA2G2D
FBL		PKIB
FAM81A		PJA2
FAM136A		PIN4
FABP5		PIM2
EZR		PIK3R1
EXOSC8		PICK1
EXOSC7		PHYH
EXOSC5		PHIP
ERP27		PGRMC1
EPCAM		PGF
ENO1		PFDN4
EMG1		PFDN2
EIF5A		PEX7
EIF5AL1		PELI1
EIF3M		PEG3
EIF3C		PDZK1IP1
EIF3CL		PDX1
EEF1E1		PDK3
EEF1E1-BLOC1S5		PDHB
EEF1B2		PDE1C
EEF1D		PDE10A
EDEM2		PDCD6
ECHDC2		PDCD10
DUT		PDAP1
DUSP9		PCYT1B
DTYMK		PCSK2
DPY30		PCSK1N
DNAJC3		PCSK1
DNAJC2		PCNP
DKC1		PCMTD2
DHX34		PCMT1
DHFR		PCLO
DHFR2		PCBP2
DERA		PCBD1
DDX39A		PBXIP1
DDC		PBRM1
DCTPP1		PAX6
DBI		PAX4
CYC1		PAPOLA
CYBA		PAM16
CYB5B		PAM
CXADR		PAK3
CTRB2		PAIP2
CTRB1		PAFAH1B2
CPN1		PAFAH1B1
CPA2		OCRL
CPA1		NUDT7
COX7A1		NT5C3A
COMTD1		NT5C2
CMTM8		NSD1
CLU		NPEPPS
CLDN6		NPEPL1
CLPS		NPDC1
CLDN3		NOL7
CLDN10		NOL4
CKS2		NMT2
CKS1B		NME5
CHST2		NKX6-1
CHMP4C		NKX2-2
CHAC2		NISCH
CFI		NGRN
CENPW		NEUROG3
CENPM		NEUROD1
CELA3A		NECAB2
CELA3B		NDUFS5
CELA2B		NDUFS4
CELA2A		NDUFB2
CEL		NDUFB11
CELA1		NDUFAF3
CDK4		NDUFA6
CDK2AP2		NDRG1
CDK1		NDFIP2
CDH1		NAV2
CDCA8		NAPA
CDCA3		NAA20
CDC20		MYT1
CDA		MYO6
CCT8		MYEF2
CCT7		MYCBP
CCT5		MXD1
CCT4		MTSS1
CCT3		MTPN
CCNB2		MTMR7
CCNB1		MTFP1
CCNA2		MTCH2
CCKAR		MT-CO1
CCDC30		MSI2
CBS		MRPS34
CBSL		MRPS33
CA9		MRPL57
CANX		MRPL54
C1QBP		MRPL34
BST2		MRPL32
BZW2		MRPL24
BOK		MRPL1
BMP7		MRFAP1
BIRC5		MRFAP1L1
BEX4		MIA
BEX2		MIA-RAB4B
BEX1		MID1IP1
BCKDK		MIEN1
BCKDHB		MKRN1
BANF1		MLXIPL
AURKB		HSPE1-MOB4
ATP5PO		MFNG
ATP5F1B		MFF
ATIC		METAP2
ASNS		MEIS2
ASL		MED31
AQP4		MED28
APOC1		MED25
APEX1		MDM1
ANP32B		MCF2L
ANG		MBNL2
AMBP		MAST4
ALDH7A1		MAPRE3
ALDH1B1		MAPRE2
AKAP7		MAPK3
AK2		MAP9
AFP		MAP7
ADK		MAP2K1
ADAMTS9		MAP2
ACSL5		MAP1LC3B
ACER2		MAP1LC3B2
ACADL		MAP1B
ACAA2		MAML3
ELAPOR1		MAGOH
C4orf19		MAGEH1
		MAFB
		MAF1
		MAD2L2
		LYRM2
		LSR
		LSM6
		LRRC42
		LRPPRC
		LRPAP1
		LPCAT3
		LPAR6
		LIN7C
		LHX1
		LEPROTL1
		LCORL
		KRTCAP3
		KRT8
		KRT7
		KRT18
		KRCC1
		KMT2E
		KMT2A
		KLHL7
		KLHL24
		KLF7
		KLF10
		KLC3
		KIT
		KIF5B
		KIF21A
		KIF12
		KDM7A
		KDM5A
		KDM1A
		KDF1
		KCNMB2
		JUNB
		JTB
		JOSD2
		JARID2
		JAGN1
		ISL1
		ISG20
		ISCU
		IRF2BPL
		IRF2
		IQGAP1
		INSM1
		INSIG2
		IMMP1L
		ILDR1
		IL11
		IGSF8
		IFT22
		IDS
		ICA1
		HSPA8
		HSPA4L
		HSP90AB1
		HSP90AA1
		HSF2
		HPCAL1
		HP1BP3
		HNRNPA2B1
		HMGN5
		HMGN3
		HMGCR
		HINT2
		HIGD2A
		HES6
		HEPACAM2
		HDAC6
		HCFC1R1
		HBP1
		HAP1
		HAGH
		HADHB
		HACD1
		H3-3A
		GYG1
		GTF2E2
		GTF2B
		GTF2A2
		GSTZ1
		GSPT1
		GSE1
		GRIPAP1
		GRINA
		GPX3
		GPX2
		GPRASP2
		GPRASP1
		GPD2
		GPBP1
		GOLGB1
		GNPTG
		GNPDA2
		GNG12
		GNB2
		GNAZ
		GNAS
		GNAO1
		GNAI2
		C11orf71
		GLUL
		GLUD2
		GLUD1
		GLRX
		GJD2
		GIPR
		GINM1
		GFRA3
		GDPD1
		GDI1
		GDE1
		GDAP1L1
		GCK
		GCH1
		GCC2
		GARS1
		GADD45G
		GADD45A
		GABARAPL2
		GABARAP
		FYTTD1
		FXYD3
		FRYL
		FOXA3
		FOXA2
		FOS
		FNDC3A
		FILIP1
		FHL2
		FGD2
		FFAR4
		FFAR2
		FEV
		FBXL16
		FAT1
		FARS2
		CIBAR2
		FAM43A
		FAM32A
		FAM221A
		FAM216A
		FAM20C
		FAM204A
		FAM183A
		FAM177A1
		FAM174B
		FAM135A
		FAM122A
		FAM104B
		EXOC7
		F3
		ETV1
		ERGIC2
		EPS8L2
		EPCAM
		ENTPD3
		ENHO
		EMC7
		EMB
		ELP4
		ELOF1
		ELMOD1
		ELF3
		ELF1
		ELAVL4
		EIF4G2
		EIF4E3
		EIF2B2
		EIF1B
		EIF1
		EFCAB10
		EFCAB1
		EDF1
		ECE1
		DYNLT3
		DYNLT1
		DYNLRB1
		DYNLL2
		DYNC1LI1
		DYNC1I2
		DUSP18
		DUSP10
		DSTN
		DST
		DRAP1
		DPYSL2
		DPY30
		DNMT3A
		DNM2
		DNASE2
		DNAJC7
		DNAJC24
		DNAJC12
		DNAJB6
		DNAJA1
		DISP2
		DESI2
		DESI1
		DEPTOR
		DDX6
		DDX5
		DDC
		DCTN6
		DCTN3
		DCTN2
		DCAF7
		CYTH2
		CYSTM1
		CYP4B1
		CYB5R4
		CYB5R3
		CYB561
		CXXC5
		CXXC4
		CTSF
		CSTF3
		CSTB
		CSPP1
		TPTEP2-CSNK1E
		CSNK1E
		CSNK1A1
		CSDE1
		CRYZL1
		CRYBA2
		CRNKL1
		CRIPT
		CREB3
		CRB3
		CPT2
		CPLX2
		COX7C
		CPE
		COX7B
		COX7A2L
		COX7A2
		COX5B
		COX17
		COX14
		COMMD6
		COA3
		CNOT7
		CNOT6L
		CMTM4
		CMPK1
		CMIP
		CLTB
		CLTA
		CLDN6
		CLDN4
		CLDN23
		CLDN11
		CLCN3
		CITED1
		CISD1
		CIRBP
		CIR1
		CIB2
		CIB1
		CHURC1
		CHST8
		CHP1
		CHORDC1
		CHMP5
		CHMP2A
		CHKA
		CHGB
		CHGA
		CHFR
		CHD7
		CHCHD2
		CFAP36
		CFAP20
		CER1
		CELF3
		CELF1
		CDKN2D
		CDKN1B
		CDKN1A
		CDC42SE1
		CDA
		CD200
		CD164L2
		CD164
		CCT2
		C15orf65
		CCNT2
		CCNI
		CCNDBP1
		CCK
		CCDC28B
		CCDC184
		CCDC12
		CCDC115
		CBFB
		CBFA2T3
		CAPZA2
		CAPSL
		CAMK2B
		CAMK2N1
		CALM2
		CALM1
		CACNA2D1
		CACNA1A
		C1GALT1C1
		BUD31
		BTG2
		BTF3L4
		BPNT1
		BNIP3L
		BHLHB9
		BEX2
		BEX1
		C18orf32
		BAZ2B
		BAZ2A
		BAX
		BAIAP3
		BAG4
		B9D2
		B9D1
		B4GALT6
		AVL9
		ATP5IF1
		ATP8B1
		ATP6V1H
		ATP6V1G1
		ATP6V1F
		ATP6V1E1
		ATP6V1D
		ATP6V1C1
		ATP6V1B2
		ATP6V0E1
		ATP6V0D1
		ATP6V0B
		ATP6AP2
		ATP5MGL
		ATP5MG
		ATP2B1
		ATP2A3
		ATP1B1
		ATG3
		ATE1
		ASXL2
		ASH1L
		ASCC3
		ARX
		ARRDC4
		ARPC5L
		ARPC5
		ARPC3
		ARPC1A
		ARMC8
		ARL6
		ARL3
		ARF5
		ARC
		ARAF
		APP
		APOO
		APLP1
		APBB1
		AP3S1
		AP1S2
		AP1M2
		ANXA4
		ANKRD54
		ANKRD44
		ANKRD37
		ANKRD12
		ANKRA2
		AMBP
		AKIRIN1
		AKAP9
		C16orf54
		AHSA1
		AGTRAP
		AHI1
		ADIPOR1
		ADGRG1
		ACTR10
		ACTG1
		ACO2
		ACLY
		ACER2
		ACBD5
		ACADVL
		ABTB1
		ABCG1
		ABCC8
		ABCB9
		C1orf43
		KIAA1191
		SMIM30
		C22orf39
		C1orf52
		C11orf52
		C4orf3
		C9orf116
		C11orf1
		EOLA1
		EOLA2
		C9orf16
		C4orf19
