# Supplementary material for: Single-cell profiling of GP2-enriched pancreatic progenitors to simultaneously create acinar, ductal, and endocrine organoids
Source: Theranostics. 2023 Mar 21;13(6):1949–73. doi: 10.7150/thno.78323 (PMC10091881; doi:10.7150/thno.78323)
Supplement: Supplementary file 5 — Supplementary table 9. [file thnov13p1949s5.xlsx]

## Sheet: hierarchical clustering
Hierarchical cluster membership	cells cluster membership-->	6	5	5	5	4	4	4	3	3	3	3	2	1	1	1
Gene cluster membership	Gene	Nature_erythroblasts	progenitors 1 (own)	Nature_tip	Nature_trunk	Nature_neural	Nature_endocrine	endocrine (own)	Nature_proliferative	Nature_unknown1	progenitors 2 (own)	progenitors 3 (own)	unknown (own)	Nature_mesenchyme	mesenchymal (own)	endothelial (own)
3	ATP5F1A	0	0	0	0	0	0	0	1	1	0	0	0	0	0	0
3	AASS	0	0	0	0	0	0	0	1	1	0	0	0	0	0	0
3	ATP5F1B	0	0	0	0	0	0	0	1	1	0	0	0	0	0	0
3	CDKN3	0	0	0	0	0	0	0	1	1	0	0	0	0	0	0
3	CTSC	0	0	0	0	0	0	0	1	1	0	0	0	0	0	0
3	DANCR	0	0	0	0	0	0	0	1	1	0	0	0	0	0	0
3	DDX21	0	0	0	0	0	0	0	1	1	0	0	0	0	0	0
3	DNMT3B	0	0	0	0	0	0	0	1	1	0	0	0	0	0	0
3	DPPA4	0	0	0	0	0	0	0	1	1	0	0	0	0	0	0
3	EIF2S2	0	0	0	0	0	0	0	1	1	0	0	0	0	0	0
3	ESRG	0	0	0	0	0	0	0	1	1	0	0	0	0	0	0
3	FOXD3-AS1	0	0	0	0	0	0	0	1	1	0	0	0	0	0	0
3	GARS	0	0	0	0	0	0	0	1	1	0	0	0	0	0	0
3	GOT2	0	0	0	0	0	0	0	1	1	0	0	0	0	0	0
3	GPI	0	0	0	0	0	0	0	1	1	0	0	0	0	0	0
3	HK1	0	0	0	0	0	0	0	1	1	0	0	0	0	0	0
3	IARS	0	0	0	0	0	0	0	1	1	0	0	0	0	0	0
3	IDO1	0	0	0	0	0	0	0	1	1	0	0	0	0	0	0
3	L1TD1	0	0	0	0	0	0	0	1	1	0	0	0	0	0	0
3	LINC00458	0	0	0	0	0	0	0	1	1	0	0	0	0	0	0
3	LINC00678	0	0	0	0	0	0	0	1	1	0	0	0	0	0	0
3	LNCPRESS1	0	0	0	0	0	0	0	1	1	0	0	0	0	0	0
3	MCM6	0	0	0	0	0	0	0	1	1	0	0	0	0	0	0
3	MRPL3	0	0	0	0	0	0	0	1	1	0	0	0	0	0	0
3	MRPS34	0	0	0	0	0	0	0	1	1	0	0	0	0	0	0
3	NOP56	0	0	0	0	0	0	0	1	1	0	0	0	0	0	0
3	OAT	0	0	0	0	0	0	0	1	1	0	0	0	0	0	0
3	PLA2G16	0	0	0	0	0	0	0	1	1	0	0	0	0	0	0
3	PSAT1	0	0	0	0	0	0	0	1	1	0	0	0	0	0	0
3	RBPMS2	0	0	0	0	0	0	0	1	1	0	0	0	0	0	0
3	RPL22L1	0	0	0	0	0	0	0	1	1	0	0	0	0	0	0
3	SCD	0	0	0	0	0	0	0	1	1	0	0	0	0	0	0
3	SCGB3A2	0	0	0	0	0	0	0	1	1	0	0	0	0	0	0
3	SEPHS1	0	0	0	0	0	0	0	1	1	0	0	0	0	0	0
3	SF3A3	0	0	0	0	0	0	0	1	1	0	0	0	0	0	0
3	SFRP2	0	0	0	0	0	0	0	1	1	0	0	0	0	0	0
3	SLC7A3	0	0	0	0	0	0	0	1	1	0	0	0	0	0	0
3	SMIM4	0	0	0	0	0	0	0	1	1	0	0	0	0	0	0
3	SNHG14	0	0	0	0	0	0	0	1	1	0	0	0	0	0	0
3	SNHG3	0	0	0	0	0	0	0	1	1	0	0	0	0	0	0
3	SNRPN	0	0	0	0	0	0	0	1	1	0	0	0	0	0	0
3	SOX2	0	0	0	0	0	0	0	1	1	0	0	0	0	0	0
3	TARS	0	0	0	0	0	0	0	1	1	0	0	0	0	0	0
3	TDGF1	0	0	0	0	0	0	0	1	1	0	0	0	0	0	0
3	TERF1	0	0	0	0	0	0	0	1	1	0	0	0	0	0	0
3	TRIM28	0	0	0	0	0	0	0	1	1	0	0	0	0	0	0
3	TRIM71	0	0	0	0	0	0	0	1	1	0	0	0	0	0	0
3	USP9X	0	0	0	0	0	0	0	1	1	0	0	0	0	0	0
3	VSNL1	0	0	0	0	0	0	0	1	1	0	0	0	0	0	0
3	ZSCAN10	0	0	0	0	0	0	0	1	1	0	0	0	0	0	0
3	ACLY	0	0	0	0	0	0	1	1	1	0	0	0	0	0	0
3	COTL1	0	0	0	0	0	0	0	1	1	0	0	0	0	1	0
3	CCNB1	0	0	0	0	0	0	0	1	1	0	0	0	0	1	0
3	CYCS	0	0	0	0	0	0	0	1	1	0	0	0	0	1	0
3	FDFT1	0	0	0	0	0	0	0	1	1	0	0	0	0	1	0
3	KPNA2	0	0	0	0	0	0	0	1	1	0	0	0	0	1	0
3	LDHA	0	0	0	0	0	0	0	1	1	0	0	0	0	1	0
3	MTHFD1	0	0	0	0	0	0	0	1	1	0	0	0	0	1	0
3	SLIRP	0	0	0	0	0	0	0	1	1	0	0	0	0	1	0
3	TUBG1	0	0	0	0	0	0	0	1	1	0	0	0	0	1	0
3	TXNDC17	0	0	0	0	0	0	0	1	1	0	0	0	0	1	0
3	PGK1	0	0	0	0	0	0	0	1	1	0	0	0	0	1	1
3	DUT	0	0	0	0	0	0	0	1	1	1	0	0	0	0	0
3	CSE1L	0	0	0	0	0	0	0	1	1	1	0	0	0	0	0
3	HELLS	0	0	0	0	0	0	0	1	1	1	0	0	0	0	0
3	HMGB3	0	0	0	0	0	0	0	1	1	1	0	0	0	0	0
3	HSPE1	0	0	0	0	0	0	0	1	1	1	0	0	0	0	0
3	MCM3	0	0	0	0	0	0	0	1	1	1	0	0	0	0	0
3	PARP1	0	0	0	0	0	0	0	1	1	1	0	0	0	0	0
3	PHGDH	0	0	0	0	0	0	0	1	1	1	0	0	0	0	0
3	PSIP1	0	0	0	0	0	0	0	1	1	1	0	0	0	0	0
3	PTTG1	0	0	0	0	0	0	0	1	1	1	0	0	0	0	0
3	SNRPB	0	0	0	0	0	0	0	1	1	1	0	0	0	0	0
3	SNRPD1	0	0	0	0	0	0	0	1	1	1	0	0	0	0	0
3	SNRPF	0	0	0	0	0	0	0	1	1	1	0	0	0	0	0
3	NME1	0	0	0	0	0	0	0	1	1	1	0	0	0	1	0
3	H2AFZ	0	0	0	0	0	0	0	1	1	1	0	0	0	1	0
3	PAICS	0	0	0	0	0	0	0	1	1	1	0	0	0	1	0
3	PPIA	0	0	0	0	0	0	0	1	1	1	0	0	0	1	0
3	RANBP1	0	0	0	0	0	0	0	1	1	1	0	0	0	1	0
3	TPM1	0	0	0	0	0	0	0	1	1	1	0	0	0	1	0
3	UQCRH	0	0	0	0	0	0	0	1	1	1	0	0	0	1	0
3	RAN	0	0	0	0	0	0	0	1	1	1	1	0	0	1	0
3	CENPF	0	0	0	0	0	0	0	1	0	1	0	0	0	0	0
3	CDK1	0	0	0	0	0	0	0	1	0	1	0	0	0	0	0
3	CHAF1A	0	0	0	0	0	0	0	1	0	1	0	0	0	0	0
3	DEK	0	0	0	0	0	0	0	1	0	1	0	0	0	0	0
3	HSP90AA1	0	0	0	0	0	0	0	1	0	1	0	0	0	0	0
3	MCM7	0	0	0	0	0	0	0	1	0	1	0	0	0	0	0
3	NCL	0	0	0	0	0	0	0	1	0	1	0	0	0	0	0
3	PCNA	0	0	0	0	0	0	0	1	0	1	0	0	0	0	0
3	SERBP1	0	0	0	0	0	0	0	1	0	1	0	0	0	0	0
3	SRSF3	0	0	0	0	0	0	0	1	0	1	0	0	0	0	0
3	SRSF7	0	0	0	0	0	0	0	1	0	1	0	0	0	0	0
3	SSRP1	0	0	0	0	0	0	0	1	0	1	0	0	0	0	0
3	ZWINT	0	0	0	0	0	0	0	1	0	1	0	0	0	0	0
3	CENPU	0	0	0	0	0	0	0	0	1	1	0	0	0	0	0
3	ALDH7A1	0	0	0	0	0	0	0	0	1	1	0	0	0	0	0
3	DBI	0	0	0	0	0	0	0	0	1	1	0	0	0	0	0
3	EEF1A1	0	0	0	0	0	0	0	0	1	1	0	0	0	0	0
3	FBL	0	0	0	0	0	0	0	0	1	1	0	0	0	0	0
3	GGCT	0	0	0	0	0	0	0	0	1	1	0	0	0	0	0
3	HNRNPA2B1	0	0	0	0	0	0	0	0	1	1	0	0	0	0	0
3	HNRNPA3	0	0	0	0	0	0	0	0	1	1	0	0	0	0	0
3	HNRNPD	0	0	0	0	0	0	0	0	1	1	0	0	0	0	0
3	HNRNPH3	0	0	0	0	0	0	0	0	1	1	0	0	0	0	0
3	HNRNPK	0	0	0	0	0	0	0	0	1	1	0	0	0	0	0
3	HNRNPM	0	0	0	0	0	0	0	0	1	1	0	0	0	0	0
3	HSP90AB1	0	0	0	0	0	0	0	0	1	1	0	0	0	0	0
3	HSPD1	0	0	0	0	0	0	0	0	1	1	0	0	0	0	0
3	LSM4	0	0	0	0	0	0	0	0	1	1	0	0	0	0	0
3	MAD2L1	0	0	0	0	0	0	0	0	1	1	0	0	0	0	0
3	MYBL2	0	0	0	0	0	0	0	0	1	1	0	0	0	0	0
3	NASP	0	0	0	0	0	0	0	0	1	1	0	0	0	0	0
3	NUSAP1	0	0	0	0	0	0	0	0	1	1	0	0	0	0	0
3	RPL21	0	0	0	0	0	0	0	0	1	1	0	0	0	0	0
3	RPL22	0	0	0	0	0	0	0	0	1	1	0	0	0	0	0
3	RPL41	0	0	0	0	0	0	0	0	1	1	0	0	0	0	0
3	RPL8	0	0	0	0	0	0	0	0	1	1	0	0	0	0	0
3	SNRPA	0	0	0	0	0	0	0	0	1	1	0	0	0	0	0
3	SUMO2	0	0	0	0	0	0	0	0	1	1	0	0	0	0	0
3	UBE2T	0	0	0	0	0	0	0	0	1	1	0	0	0	0	0
3	XRCC6	0	0	0	0	0	0	0	0	1	1	0	0	0	0	0
3	CENPW	0	0	0	0	0	0	0	0	1	1	0	0	0	1	0
3	BIRC5	0	0	0	0	0	0	0	0	1	1	0	0	0	1	0
3	CKS1B	0	0	0	0	0	0	0	0	1	1	0	0	0	1	0
3	EIF5A	0	0	0	0	0	0	0	0	1	1	0	0	0	1	0
3	ENO1	0	0	0	0	0	0	0	0	1	1	0	0	0	1	0
3	HMGB1	0	0	0	0	0	0	0	0	1	1	0	0	0	1	0
3	NUDT1	0	0	0	0	0	0	0	0	1	1	0	0	0	1	0
3	RPL27	0	0	0	0	0	0	0	0	1	1	0	0	0	1	0
3	SNRPG	0	0	0	0	0	0	0	0	1	1	0	0	0	1	0
3	TK1	0	0	0	0	0	0	0	0	1	1	0	0	0	1	0
3	ACTB	0	0	0	0	0	0	0	0	1	1	0	0	0	1	1
3	YBX1	0	0	0	0	1	0	0	0	1	1	0	0	0	1	0
3	TUBA1B	0	0	0	0	0	0	0	0	0	1	0	0	0	1	0
3	STMN1	0	0	0	0	0	0	0	0	0	1	0	0	0	1	0
3	PTMA	0	0	0	0	1	0	0	0	1	1	1	0	0	1	0
3	EEF1B2	0	0	0	0	0	0	0	0	1	1	1	0	0	1	0
3	AURKAIP1	0	0	0	0	0	0	0	0	1	0	0	0	0	1	0
3	ATP5MF	0	0	0	0	0	0	0	0	1	0	0	0	0	1	0
3	BANF1	0	0	0	0	0	0	0	0	1	0	0	0	0	1	0
3	CARHSP1	0	0	0	0	0	0	0	0	1	0	0	0	0	1	0
3	CSRP2	0	0	0	0	0	0	0	0	1	0	0	0	0	1	0
3	DHCR24	0	0	0	0	0	0	0	0	1	0	0	0	0	1	0
3	FABP5	0	0	0	0	0	0	0	0	1	0	0	0	0	1	0
3	MRPL41	0	0	0	0	0	0	0	0	1	0	0	0	0	1	0
3	MRPL52	0	0	0	0	0	0	0	0	1	0	0	0	0	1	0
3	NOP10	0	0	0	0	0	0	0	0	1	0	0	0	0	1	0
3	PKM	0	0	0	0	0	0	0	0	1	0	0	0	0	1	0
3	PPP1R14B	0	0	0	0	0	0	0	0	1	0	0	0	0	1	0
3	PSMA7	0	0	0	0	0	0	0	0	1	0	0	0	0	1	0
3	RGS5	0	0	0	0	0	0	0	0	1	0	0	0	0	1	0
3	SLC1A5	0	0	0	0	0	0	0	0	1	0	0	0	0	1	0
3	TKT	0	0	0	0	0	0	0	0	1	0	0	0	0	1	0
3	TPI1	0	0	0	0	0	0	0	0	1	0	0	0	0	1	0
3	TXN	0	0	0	0	0	0	0	0	1	0	0	0	0	1	0
3	VAT1	0	0	0	0	0	0	0	0	1	0	0	0	0	1	0
3	VCL	0	0	0	0	0	0	0	0	1	0	0	0	0	1	0
3	VDAC1	0	0	0	0	0	0	0	0	1	0	0	0	0	1	0
3	PRDX1	0	1	0	0	0	0	0	0	1	0	0	0	0	1	0
3	PGAM1	0	0	0	0	0	0	0	0	1	0	1	0	0	1	0
3	MYL9	0	0	0	0	0	0	0	0	1	0	1	0	0	1	0
3	PRDX6	0	0	0	0	0	0	0	0	1	0	1	0	0	1	0
3	SLC2A3	0	0	0	0	0	0	0	1	1	0	1	0	0	1	0
3	FAM89B	0	0	0	0	1	0	0	0	0	0	0	0	0	1	0
3	DYNLL1	0	0	0	0	1	0	0	0	0	0	0	0	0	1	0
3	PSMD8	0	0	0	0	1	0	0	0	0	0	0	0	0	1	0
3	RBMS3	0	0	0	0	1	0	0	0	0	0	0	0	0	1	0
3	GAPDH	0	0	0	0	1	0	0	0	1	0	1	0	0	1	0
3	AP2M1	0	0	0	0	1	0	0	0	1	0	0	0	0	1	0
3	LAMTOR4	0	0	0	0	0	1	0	0	1	0	0	0	0	0	0
3	AMD1	0	0	0	0	0	1	0	0	1	0	0	0	0	0	0
3	MT-ND6	0	0	0	0	0	1	0	0	1	0	0	0	0	0	0
3	MT-TC	0	0	0	0	0	1	0	0	1	0	0	0	0	0	0
3	NDUFA13	0	0	0	0	0	1	0	0	1	0	0	0	0	0	0
3	RUVBL1	0	0	0	0	0	1	0	0	1	0	0	0	0	0	0
3	TBCA	0	0	0	0	0	1	0	0	1	0	0	0	0	0	0
3	GABRB3	0	0	0	0	0	1	1	0	1	0	0	0	0	0	0
3	ARFGEF3	0	0	0	0	0	1	1	0	1	0	0	0	0	0	0
3	TUBA4A	0	0	0	0	0	1	1	0	1	0	0	0	0	0	0
3	FOXN3	0	0	0	0	0	0	1	0	1	0	0	0	0	0	0
3	COX5A	0	0	0	0	0	0	1	0	1	0	0	0	0	0	0
3	IRX2	0	0	0	0	0	0	1	0	1	0	0	0	0	0	0
3	PKIB	0	0	0	0	0	0	1	0	1	0	0	0	0	0	0
3	SLC7A8	0	0	0	0	0	0	1	0	1	0	0	0	0	0	0
3	TUNAR	0	0	0	0	0	0	1	0	1	0	0	0	0	0	0
3	SLC2A1	0	0	0	0	0	0	1	0	1	0	0	0	0	1	0
3	CD9	0	0	0	0	1	0	0	0	1	0	0	0	0	0	0
3	ASS1	0	0	0	0	1	0	0	0	1	0	0	0	0	0	0
3	CRABP1	0	0	0	0	1	0	0	0	1	0	0	0	0	0	0
3	FADS2	0	0	0	0	1	0	0	0	1	0	0	0	0	0	0
3	MAD2L2	0	0	0	0	1	0	0	0	1	0	0	0	0	0	0
3	MAPRE1	0	0	0	0	1	0	0	0	1	0	0	0	0	0	0
3	MIR1244-3	0	0	0	0	1	0	0	0	1	0	0	0	0	0	0
3	PTMAP2	0	0	0	0	1	0	0	0	1	0	0	0	0	0	0
3	PTMAP5	0	0	0	0	1	0	0	0	1	0	0	0	0	0	0
3	TCP1	0	0	0	0	1	0	0	0	1	0	0	0	0	0	0
3	TUBAP2	0	0	0	0	1	0	0	0	1	0	0	0	0	0	0
3	DPYSL2	0	0	0	0	1	0	0	0	1	0	0	0	0	0	1
3	GAL	0	0	0	0	1	0	0	1	1	0	0	0	0	0	0
3	EEF1E1	0	0	0	0	1	0	0	1	1	0	0	0	0	0	0
3	TUBB2B	0	0	0	0	1	0	0	1	1	0	0	1	0	0	0
3	BEX3	0	0	0	0	0	0	0	0	0	1	1	0	0	0	0
3	APEX1	0	0	0	0	0	0	0	0	0	1	1	0	0	0	0
3	CDH2	0	0	0	0	0	0	0	0	0	1	1	0	0	0	0
3	DECR1	0	0	0	0	0	0	0	0	0	1	1	0	0	0	0
3	ENC1	0	0	0	0	0	0	0	0	0	1	1	0	0	0	0
3	HMGA2	0	0	0	0	0	0	0	0	0	1	1	0	0	0	0
3	ID3	0	0	0	0	0	0	0	0	0	1	1	0	0	0	0
3	IGFBP2	0	0	0	0	0	0	0	0	0	1	1	0	0	0	0
3	MEX3A	0	0	0	0	0	0	0	0	0	1	1	0	0	0	0
3	RCN2	0	0	0	0	0	0	0	0	0	1	1	0	0	0	0
3	RPL10A	0	0	0	0	0	0	0	0	0	1	1	0	0	0	0
3	RPL11	0	0	0	0	0	0	0	0	0	1	1	0	0	0	0
3	RPL13	0	0	0	0	0	0	0	0	0	1	1	0	0	0	0
3	RPL13A	0	0	0	0	0	0	0	0	0	1	1	0	0	0	0
3	RPL15	0	0	0	0	0	0	0	0	0	1	1	0	0	0	0
3	RPL18	0	0	0	0	0	0	0	0	0	1	1	0	0	0	0
3	RPL28	0	0	0	0	0	0	0	0	0	1	1	0	0	0	0
3	RPL29	0	0	0	0	0	0	0	0	0	1	1	0	0	0	0
3	RPL31	0	0	0	0	0	0	0	0	0	1	1	0	0	0	0
3	RPL32	0	0	0	0	0	0	0	0	0	1	1	0	0	0	0
3	RPL35A	0	0	0	0	0	0	0	0	0	1	1	0	0	0	0
3	RPL37	0	0	0	0	0	0	0	0	0	1	1	0	0	0	0
3	RPL37A	0	0	0	0	0	0	0	0	0	1	1	0	0	0	0
3	RPL39	0	0	0	0	0	0	0	0	0	1	1	0	0	0	0
3	RPL7	0	0	0	0	0	0	0	0	0	1	1	0	0	0	0
3	RPL7A	0	0	0	0	0	0	0	0	0	1	1	0	0	0	0
3	RPL9	0	0	0	0	0	0	0	0	0	1	1	0	0	0	0
3	SLC25A3	0	0	0	0	0	0	0	0	0	1	1	0	0	0	0
3	SMC3	0	0	0	0	0	0	0	0	0	1	1	0	0	0	0
3	TCEAL9	0	0	0	0	0	0	0	0	0	1	1	0	0	0	0
3	RPLP2	0	0	0	0	0	0	0	0	0	1	1	0	0	1	0
3	ANXA2	0	0	0	0	0	0	0	0	0	1	1	0	0	1	0
3	RPLP1	0	0	0	0	0	0	0	1	0	1	1	0	0	1	0
3	SMS	0	0	0	0	0	0	0	1	0	1	1	1	0	0	0
3	LDHB	0	0	0	0	0	0	0	1	0	1	1	0	0	0	0
3	COX7C	0	0	0	0	0	0	0	0	1	1	1	0	0	0	0
3	CLDN6	0	0	0	0	0	0	0	0	1	1	1	0	0	0	0
3	HNRNPAB	0	0	0	0	0	0	0	0	1	1	1	0	0	0	0
3	LIN28A	0	0	0	0	0	0	0	0	1	1	1	0	0	0	0
3	RPL12	0	0	0	0	0	0	0	0	1	1	1	0	0	0	0
3	RPL18A	0	0	0	0	0	0	0	0	1	1	1	0	0	0	0
3	RPL35	0	0	0	0	0	0	0	0	1	1	1	0	0	0	0
3	RPL36	0	0	0	0	0	0	0	0	1	1	1	0	0	0	0
3	RPLP0	0	0	0	0	0	0	0	0	1	1	1	0	0	0	0
3	BSG	0	0	0	0	0	0	0	0	1	0	1	0	0	0	0
3	APOE	0	0	0	0	0	0	0	0	1	0	1	0	0	0	0
3	CCNB1IP1	0	0	0	0	0	0	0	0	1	0	1	0	0	0	0
3	EBPL	0	0	0	0	0	0	0	0	1	0	1	0	0	0	0
3	ERBB2	0	0	0	0	0	0	0	0	1	0	1	0	0	0	0
3	GLDC	0	0	0	0	0	0	0	0	1	0	1	0	0	0	0
3	GNPDA1	0	0	0	0	0	0	0	0	1	0	1	0	0	0	0
3	PABPC1	0	0	0	0	0	0	0	0	1	0	1	0	0	0	0
3	SALL4	0	0	0	0	0	0	0	0	1	0	1	0	0	0	0
3	SINHCAF	0	0	0	0	0	0	0	0	1	0	1	0	0	0	0
3	NPM1	0	0	0	0	0	0	0	1	1	1	1	0	0	0	0
3	HMGA1	0	0	0	0	0	0	0	1	1	1	1	0	0	0	0
3	RPL26	0	0	0	0	0	0	0	1	1	1	1	0	0	0	0
3	MYCN	0	0	0	0	0	0	0	1	1	0	1	0	0	0	0
3	ATP1B3	0	0	0	0	0	0	0	1	1	0	1	0	0	0	0
3	SLC16A1	0	0	0	0	0	0	0	1	1	0	1	0	0	0	0
3	NONO	0	0	0	0	0	0	0	1	0	0	1	0	0	0	0
3	IDH1	0	0	0	0	0	0	0	1	0	0	1	0	0	0	0
3	SNRPD2	0	0	0	0	0	0	0	1	0	0	1	0	0	1	0
3	CCND1	0	0	0	1	0	0	0	0	0	1	1	0	0	0	0
3	ATP1B1	0	0	0	1	0	0	0	0	0	1	1	0	0	0	0
3	KRT18	0	0	0	1	0	0	0	0	0	1	1	0	0	0	0
3	KRT8	0	0	0	1	0	0	0	0	0	1	1	0	0	0	0
3	MARCKSL1	0	0	0	1	0	0	0	0	0	1	1	0	0	0	0
3	FRAS1	0	0	0	1	0	0	0	0	0	0	1	0	0	0	0
3	ANXA4	0	0	0	1	0	0	0	0	0	0	1	0	0	0	0
3	KRT19	0	0	0	1	0	0	0	0	0	0	1	0	0	0	0
3	ODC1	0	0	0	1	0	0	0	0	0	0	1	0	0	0	0
3	SFRP5	0	0	0	1	0	0	0	0	0	0	1	0	0	0	0
3	DCDC2	0	0	0	1	0	0	0	0	0	1	0	0	0	0	0
3	COL2A1	0	0	0	1	0	0	0	0	0	1	0	0	0	0	0
3	SERPINA1	0	0	0	1	0	0	0	0	0	1	0	0	0	0	0
3	SOX9	0	0	0	1	0	0	0	0	0	1	0	0	0	0	0
3	TTYH1	0	0	0	1	0	0	0	0	0	1	0	0	0	0	0
3	PNRC1	0	1	0	1	0	0	0	0	0	0	1	0	0	0	0
3	CMTM8	0	1	0	1	0	0	0	0	0	0	0	0	0	0	0
3	BEX1	0	0	0	1	1	0	0	0	0	0	1	0	0	0	0
3	UNC5C	0	0	0	0	1	0	0	0	0	0	1	0	0	0	0
3	COL4A2	0	0	0	0	0	0	0	0	0	0	1	0	1	1	1
3	COL4A1	0	0	0	0	0	0	0	0	0	0	1	0	1	1	1
3	CRTAP	0	0	0	0	0	0	0	0	0	0	1	0	1	1	1
3	S100A11	0	0	0	0	0	0	0	0	0	0	1	0	1	1	1
3	SERPINH1	0	0	0	0	0	0	0	0	0	0	1	0	1	1	1
3	VIM	0	0	0	0	0	0	0	0	0	0	1	1	1	1	1
3	SPARC	0	0	0	0	0	0	0	0	0	0	1	1	1	1	1
3	SIPA1L2	0	0	0	0	0	0	0	0	0	0	1	0	0	1	1
3	EFNB2	0	0	0	0	0	0	0	0	0	0	1	0	0	1	1
3	TMSB4X	0	0	0	0	1	1	0	0	0	0	1	0	1	1	1
3	ACTG1	0	0	0	0	1	0	0	0	0	0	1	0	1	1	1
3	DNAJC15	0	0	0	0	0	0	0	0	0	0	1	0	0	1	0
3	CNN2	0	0	0	0	0	0	0	0	0	0	1	0	0	1	0
3	DYNLT3	0	0	0	0	0	0	0	0	0	0	1	0	0	1	0
3	GSTA2	0	0	0	0	0	0	0	0	0	0	1	0	0	1	0
3	NUDT4	0	0	0	0	0	0	0	0	0	0	1	0	0	1	0
3	PITX2	0	0	0	0	0	0	0	0	0	0	1	0	0	1	0
3	RABL6	0	0	0	0	0	0	0	0	0	0	1	0	0	1	0
3	SYTL5	0	0	0	0	0	0	0	0	0	0	1	0	0	1	0
3	TMEM141	0	0	0	0	0	0	0	0	0	0	1	0	0	1	0
3	UACA	0	0	0	0	0	0	0	0	0	0	1	0	0	1	0
3	UBE2E3	0	0	0	0	0	0	0	0	0	0	1	0	0	1	0
3	BASP1	0	0	0	0	1	0	0	0	0	0	1	0	0	1	0
3	EPB41L4A-AS1	0	0	0	0	0	0	0	0	0	0	1	0	1	0	0
3	CCND2	0	0	0	0	0	0	0	0	0	0	1	0	1	0	0
3	FN1	0	0	0	0	0	0	0	0	0	0	1	0	1	0	0
3	FSTL1	0	0	0	0	0	0	0	0	0	0	1	0	1	0	0
3	LAPTM4A	0	0	0	0	0	0	0	0	0	0	1	0	1	0	0
3	NR2F2	0	0	0	0	0	0	0	0	0	0	1	0	1	0	0
3	S100A16	0	0	0	0	0	0	0	0	0	0	1	0	1	0	0
3	ZFP36L1	0	0	0	0	0	0	0	0	0	0	1	0	1	0	0
3	IGFBP7	0	0	0	0	0	0	0	0	0	0	1	0	1	1	0
3	IGFBP5	0	0	0	0	0	0	0	0	0	0	1	0	1	1	0
3	CTNNB1	0	0	0	0	0	0	0	0	0	0	1	0	0	0	1
3	ACTN4	0	0	0	0	0	0	0	0	0	0	1	0	0	0	1
3	HSPG2	0	0	0	0	0	0	0	0	0	0	1	0	0	0	1
3	NRP1	0	0	0	0	0	0	0	0	0	0	1	0	0	0	1
3	SH3BP5	0	0	0	0	0	0	0	0	0	0	1	0	0	0	1
3	CYBA	0	0	1	0	0	0	0	0	0	0	1	0	0	0	1
3	FLNA	0	0	0	0	0	0	0	0	1	0	1	0	1	0	1
3	PXDN	0	0	0	0	0	0	0	0	0	0	1	0	1	0	1
3	MCAM	0	0	0	0	0	0	0	0	0	1	0	0	0	0	1
3	CALD1	0	0	0	0	0	0	0	0	0	1	0	0	1	0	0
3	RPL6	0	0	1	0	0	0	0	0	0	1	0	0	0	0	0
3	RPL30	0	0	1	0	0	0	0	0	0	1	0	0	0	0	0
3	TUBB	0	0	0	0	1	0	0	1	0	1	0	0	0	1	0
3	CALM2	0	0	0	0	1	0	0	0	0	1	0	0	0	0	0
1	AP2S1	0	0	0	0	0	0	0	0	0	0	0	0	0	1	1
1	ACTN1	0	0	0	0	0	0	0	0	0	0	0	0	0	1	1
1	ARHGDIA	0	0	0	0	0	0	0	0	0	0	0	0	0	1	1
1	ARHGDIB	0	0	0	0	0	0	0	0	0	0	0	0	0	1	1
1	ARPC1B	0	0	0	0	0	0	0	0	0	0	0	0	0	1	1
1	ARPC2	0	0	0	0	0	0	0	0	0	0	0	0	0	1	1
1	CAP1	0	0	0	0	0	0	0	0	0	0	0	0	0	1	1
1	CAVIN1	0	0	0	0	0	0	0	0	0	0	0	0	0	1	1
1	CCDC85B	0	0	0	0	0	0	0	0	0	0	0	0	0	1	1
1	ETS1	0	0	0	0	0	0	0	0	0	0	0	0	0	1	1
1	FLT1	0	0	0	0	0	0	0	0	0	0	0	0	0	1	1
1	GNAI2	0	0	0	0	0	0	0	0	0	0	0	0	0	1	1
1	GNG11	0	0	0	0	0	0	0	0	0	0	0	0	0	1	1
1	GPX8	0	0	0	0	0	0	0	0	0	0	0	0	0	1	1
1	GUK1	0	0	0	0	0	0	0	0	0	0	0	0	0	1	1
1	LAMC1	0	0	0	0	0	0	0	0	0	0	0	0	0	1	1
1	LBH	0	0	0	0	0	0	0	0	0	0	0	0	0	1	1
1	LIMS1	0	0	0	0	0	0	0	0	0	0	0	0	0	1	1
1	LOXL2	0	0	0	0	0	0	0	0	0	0	0	0	0	1	1
1	MEF2C	0	0	0	0	0	0	0	0	0	0	0	0	0	1	1
1	MSN	0	0	0	0	0	0	0	0	0	0	0	0	0	1	1
1	NTAN1	0	0	0	0	0	0	0	0	0	0	0	0	0	1	1
1	PEA15	0	0	0	0	0	0	0	0	0	0	0	0	0	1	1
1	PLXND1	0	0	0	0	0	0	0	0	0	0	0	0	0	1	1
1	PPP1R18	0	0	0	0	0	0	0	0	0	0	0	0	0	1	1
1	SH3BGRL3	0	0	0	0	0	0	0	0	0	0	0	0	0	1	1
1	SLC16A3	0	0	0	0	0	0	0	0	0	0	0	0	0	1	1
1	TGFB1	0	0	0	0	0	0	0	0	0	0	0	0	0	1	1
1	TGFB1I1	0	0	0	0	0	0	0	0	0	0	0	0	0	1	1
1	TPM3	0	0	0	0	0	0	0	0	0	0	0	0	0	1	1
1	TUBA1C	0	0	0	0	0	0	0	0	0	0	0	0	0	1	1
1	FKBP1A	0	0	0	0	0	0	0	0	1	0	0	0	0	1	1
1	EIF4EBP1	0	0	0	0	0	0	0	0	1	0	0	0	0	1	1
1	FXYD5	0	0	0	0	0	0	0	0	1	0	0	0	0	1	1
1	GJA1	0	0	0	0	0	0	0	0	1	0	0	0	0	1	1
1	PFKP	0	0	0	0	0	0	0	0	1	0	0	0	0	1	1
1	PFN1	0	0	0	0	0	0	0	0	1	0	0	0	0	1	1
1	SHISA5	0	0	0	0	0	0	0	0	1	0	0	0	0	1	1
1	WDR1	0	0	0	0	0	0	0	0	1	0	0	0	0	1	1
1	YWHAB	0	0	0	0	0	0	0	0	1	0	0	0	0	1	1
1	TUBB6	0	0	0	0	0	0	0	0	1	0	0	1	0	1	1
1	F2R	0	0	0	0	0	0	0	0	0	0	0	1	0	1	1
1	CYTOR	0	0	0	0	0	0	0	0	0	0	0	1	0	1	1
1	MIR4435-2HG	0	0	0	0	0	0	0	0	0	0	0	1	0	1	1
1	MYL12B	0	0	0	0	0	0	0	0	0	0	0	1	0	1	1
1	PRSS23	0	0	0	0	0	0	0	0	0	0	0	1	0	1	1
1	RHOC	0	0	0	0	0	0	0	0	0	0	0	1	1	1	1
1	MYL12A	0	0	0	0	0	0	0	0	0	0	0	1	1	1	1
1	GSN	0	0	0	0	0	0	0	0	0	0	0	1	0	0	1
1	GRB10	0	0	0	0	0	0	0	0	0	0	0	1	0	0	1
1	ITGA5	0	0	0	0	0	0	0	0	0	0	0	1	0	0	1
1	MAST4	0	0	0	0	0	0	0	0	0	0	0	1	0	0	1
1	MYH9	0	0	0	0	0	0	0	0	0	0	0	1	0	0	1
1	RHOB	0	0	0	0	0	0	0	0	0	0	0	1	0	0	1
1	S100A10	0	0	0	1	0	0	0	0	0	0	1	1	0	1	1
1	AHNAK	0	0	0	0	0	0	0	0	0	0	1	1	0	1	1
1	TMSB10	0	0	0	0	1	0	0	0	0	0	1	1	0	1	1
1	MYL6	0	0	0	0	1	0	0	0	0	0	0	0	0	1	1
1	CFL1	0	0	0	0	1	0	0	0	0	0	0	0	0	1	1
1	FSCN1	0	0	0	0	1	0	0	0	0	0	0	0	1	1	1
1	CDC42BPB	0	0	0	0	1	0	0	0	0	0	0	0	0	0	1
1	ATP13A2	0	0	0	0	1	0	0	0	0	0	0	0	0	0	1
1	KLF13	0	0	0	0	1	0	0	0	0	0	0	0	0	0	1
1	MAP7D1	0	0	0	0	1	0	0	0	0	0	0	0	0	0	1
1	MYADM	0	0	0	0	1	0	0	0	0	0	0	0	0	0	1
1	AES	0	0	0	0	0	0	1	0	0	0	0	0	0	0	1
1	A1BG	0	0	0	0	0	0	1	0	0	0	0	0	0	0	1
1	GNG2	0	0	0	0	0	0	1	0	0	0	0	0	0	0	1
1	NAV1	0	0	0	0	0	0	1	0	0	0	0	0	0	0	1
1	PAPSS2	0	0	0	0	0	0	1	0	0	0	0	0	0	0	1
1	PLXNA2	0	0	0	0	0	0	1	0	0	0	0	0	0	0	1
1	CAPN2	0	0	0	0	0	0	1	0	0	0	0	0	0	1	1
1	CALM1	0	0	0	0	0	0	1	0	0	0	0	0	0	1	1
1	RFLNB	0	0	0	0	0	0	0	0	1	0	0	0	0	0	1
1	MAP2K1	0	0	0	0	0	0	0	0	1	0	0	0	0	0	1
1	SPRY4	0	0	0	0	0	0	0	0	1	0	0	0	0	0	1
1	YES1	0	0	0	0	0	0	0	0	1	0	0	0	0	0	1
1	PODXL	0	0	0	0	0	0	0	1	1	0	0	0	0	0	1
1	SRM	0	0	0	0	0	0	0	1	0	0	0	0	0	1	0
1	RSU1	0	0	0	0	0	0	0	1	0	0	0	0	0	1	0
1	YWHAH	0	0	0	0	0	0	0	1	0	0	0	0	0	1	1
1	SEC61G	0	1	0	0	0	0	0	0	0	0	0	0	0	1	0
1	CLIC1	0	1	0	0	0	0	0	0	0	0	0	0	0	1	0
1	POMP	0	1	0	0	0	0	0	1	0	0	0	0	0	1	0
1	GNB1	0	0	0	0	0	1	0	0	0	0	0	0	0	1	0
1	DYNC1I2	0	0	0	0	0	1	0	0	0	0	0	0	0	1	0
1	NT5DC2	0	0	0	0	0	1	0	0	0	0	0	0	0	1	0
1	SH3GLB1	0	0	0	0	0	1	0	0	0	0	0	0	0	1	1
1	TAGLN2	0	0	0	0	0	1	0	0	0	0	0	1	0	1	0
1	GADD45A	0	0	0	0	0	1	0	0	0	0	0	1	0	0	0
1	TP53I11	0	0	0	0	0	1	0	0	0	0	0	0	0	0	1
1	CD81	0	0	0	0	0	0	0	0	0	0	0	0	1	0	1
1	ARHGAP29	0	0	0	0	0	0	0	0	0	0	0	0	1	0	1
1	COL6A2	0	0	0	0	0	0	0	0	0	0	0	0	1	0	1
1	MARCKS	0	0	0	0	0	0	0	0	0	0	0	0	1	0	1
1	MMP2	0	0	0	0	0	0	0	0	0	0	0	0	1	0	1
1	NID1	0	0	0	0	0	0	0	0	0	0	0	0	1	0	1
1	TLN1	0	0	0	0	0	0	0	0	0	0	0	0	1	0	1
1	IGFBP4	0	0	0	0	0	0	0	0	0	0	0	0	1	1	1
1	DLC1	0	0	0	0	0	0	0	0	0	0	0	0	1	1	1
1	LGALS1	0	0	0	0	0	0	0	0	0	0	0	0	1	1	1
1	THY1	0	0	0	0	0	0	0	0	1	0	0	0	1	1	1
1	TIMP1	0	1	0	0	0	0	0	0	0	0	0	0	1	1	1
1	KDELR2	0	1	0	0	0	0	0	0	0	0	0	0	1	0	1
1	LMNA	0	0	0	0	0	0	0	0	0	0	0	0	1	1	0
1	COL3A1	0	0	0	0	0	0	0	0	0	0	0	0	1	1	0
1	SEPT11	0	0	0	0	0	0	0	0	0	0	0	0	1	1	0
1	SORBS3	0	0	0	0	0	0	0	0	0	0	0	0	1	1	0
1	TPM2	0	0	0	0	0	0	0	0	0	0	0	0	1	1	0
1	TXNIP	0	0	0	0	0	0	0	0	0	0	0	0	1	1	0
1	ZYX	0	0	0	0	0	0	0	0	0	0	0	0	1	1	0
1	AKAP12	0	0	0	0	1	0	1	0	0	0	0	0	1	1	0
1	PTMS	0	0	0	0	1	0	0	0	0	0	0	0	1	1	0
1	NORAD	0	1	0	0	0	0	0	0	0	0	0	0	1	0	0
1	CKAP4	0	1	0	0	0	0	0	0	0	0	0	0	1	0	0
1	PIK3R1	0	1	0	0	0	0	0	0	0	0	0	0	1	0	0
1	VCAN	0	1	0	0	0	0	0	0	0	0	0	0	1	0	0
1	IFITM3	0	1	0	0	0	0	0	0	1	0	0	0	1	0	0
1	FGFR1	0	0	0	0	0	0	0	0	1	0	0	0	1	0	0
1	RPS13	0	0	0	0	0	0	0	1	0	0	0	0	1	0	0
1	RHOA	0	0	0	0	0	0	0	1	0	0	0	0	1	0	0
1	FLNC	0	0	0	0	0	0	0	0	0	0	0	1	0	1	0
1	CSRP1	0	0	0	0	0	0	0	0	0	0	0	1	0	1	0
1	GLIPR2	0	0	0	0	0	0	0	0	0	0	0	1	0	1	0
1	HCFC1R1	0	0	0	0	0	0	0	0	0	0	0	1	0	1	0
1	MICAL2	0	0	0	0	0	0	0	0	0	0	0	1	0	1	0
1	MYOF	0	0	0	0	0	0	0	0	0	0	0	1	0	1	0
1	PHLDA2	0	0	0	0	0	0	0	0	0	0	0	1	0	1	0
1	RAB31	0	0	0	0	0	0	0	0	0	0	0	1	0	1	0
1	RRAS	0	0	0	0	0	0	0	0	0	0	0	1	0	1	0
1	NES	0	0	0	0	0	0	0	1	0	0	0	1	0	1	0
1	TPM4	0	0	0	0	0	0	0	0	0	0	1	1	0	1	0
1	LGALS3	0	0	0	0	0	0	0	0	0	0	1	1	0	1	0
1	PDLIM1	0	0	0	0	0	0	0	1	0	0	1	1	0	1	0
1	JPT1	0	0	0	0	1	0	0	1	1	0	1	1	0	1	0
1	ABRACL	0	0	0	0	0	0	0	1	1	0	1	1	0	1	1
1	AC096772.1	0	0	0	0	0	0	0	0	0	0	1	1	0	0	0
1	AC022075.1	0	0	0	0	0	0	0	0	0	0	1	1	0	0	0
1	ANKRD1	0	0	0	0	0	0	0	0	0	0	1	1	0	0	0
1	ASPH	0	0	0	0	0	0	0	0	0	0	1	1	0	0	0
1	CCNG2	0	0	0	0	0	0	0	0	0	0	1	1	0	0	0
1	FILIP1L	0	0	0	0	0	0	0	0	0	0	1	1	0	0	0
1	KIAA1551	0	0	0	0	0	0	0	0	0	0	1	1	0	0	0
1	LRRN1	0	0	0	0	0	0	0	0	0	0	1	1	0	0	0
1	SAT1	0	0	0	0	0	0	0	0	0	0	1	1	0	0	0
1	SEMA3D	0	0	0	0	0	0	0	0	0	0	1	1	0	0	0
1	SOX4	0	0	0	0	0	0	0	0	0	0	1	1	0	0	0
1	TES	0	0	0	0	0	0	0	0	0	0	1	1	0	0	0
1	TGIF1	0	0	0	0	0	0	0	0	0	0	1	1	0	0	0
1	MALAT1	0	1	0	0	0	0	0	0	0	0	1	1	0	0	0
1	C11orf96	0	0	0	0	1	0	0	0	0	0	0	1	0	0	0
1	ARVCF	0	0	0	0	1	0	0	0	0	0	0	1	0	0	0
1	CNTNAP2	0	0	0	0	1	0	0	0	0	0	0	1	0	0	0
1	ELMSAN1	0	0	0	0	1	0	0	0	0	0	0	1	0	0	0
1	KIF3C	0	0	0	0	1	0	0	0	0	0	0	1	0	0	0
1	KLC1	0	0	0	0	1	0	0	0	0	0	0	1	0	0	0
1	MAP1LC3B	0	0	0	0	1	0	0	0	0	0	0	1	0	0	0
1	MGAT4B	0	0	0	0	1	0	0	0	0	0	0	1	0	0	0
1	MXI1	0	0	0	0	1	0	0	0	0	0	0	1	0	0	0
1	PGM2L1	0	0	0	0	1	0	0	0	0	0	0	1	0	0	0
1	SYT11	0	0	0	0	1	0	0	0	0	0	0	1	0	0	0
1	TCEAL7	0	0	0	0	1	0	0	0	0	0	0	1	0	0	0
1	TRIO	0	0	0	0	1	0	0	0	0	0	0	1	0	0	0
1	DPYSL3	0	0	0	0	1	0	0	1	0	0	0	1	0	1	0
1	MLLT11	0	0	0	0	1	0	0	0	0	0	0	1	0	1	0
1	PAM	0	0	0	0	0	0	1	0	0	0	0	1	0	0	0
1	FGF14	0	0	0	0	0	0	1	0	0	0	0	1	0	0	0
1	PPL	0	0	0	0	0	0	1	0	0	0	0	1	0	0	0
1	SPOCK3	0	0	0	0	0	0	1	0	0	0	0	1	0	0	0
1	TMEM65	0	0	0	0	0	0	1	0	0	0	0	1	0	0	0
1	TNFRSF21	0	0	0	0	0	0	1	0	0	0	0	1	0	0	0
1	CCNL2	0	0	0	1	0	0	0	0	0	0	0	1	0	0	0
1	DST	0	0	0	0	0	0	0	0	0	0	0	1	1	0	0
1	COL1A2	0	0	0	0	0	0	0	0	0	0	0	1	1	0	0
1	OLFML3	0	0	0	0	0	0	0	0	0	0	0	1	1	0	0
1	PPP1R15A	0	0	0	0	0	0	0	0	0	0	0	1	1	0	0
1	TLE1	0	0	0	0	0	0	0	0	0	0	0	1	1	0	0
1	ZFP36	0	0	1	0	0	0	0	0	0	0	0	1	1	0	0
1	JUN	0	0	1	0	0	0	0	0	0	0	0	1	0	0	0
1	ATF3	0	0	1	0	0	0	0	0	0	0	0	1	0	0	0
1	KLF6	0	0	1	0	0	0	0	0	0	0	0	1	0	0	0
1	VEGFA	0	0	1	0	0	0	0	0	0	0	0	1	0	0	0
1	FOSB	0	0	1	0	0	0	0	0	0	0	0	0	1	0	0
5	SNCA	1	0	0	0	0	0	0	0	0	0	1	0	0	0	0
5	BCL2L1	1	0	0	0	0	0	0	0	0	0	1	0	0	0	0
5	FAM210B	1	0	0	0	0	1	0	0	0	0	0	0	0	0	0
5	GYPC	1	0	0	0	0	0	0	0	0	0	0	0	0	0	1
5	SLC25A39	1	0	0	0	0	0	0	0	1	0	0	0	0	0	0
5	TENT5C	1	1	0	0	0	0	0	0	0	0	0	0	0	0	0
4	AMBP	0	1	1	0	0	0	0	0	0	0	0	0	0	0	0
4	ACADVL	0	1	1	0	0	0	0	0	0	0	0	0	0	0	0
4	BTG1	0	1	1	0	0	0	0	0	0	0	0	0	0	0	0
4	BTG2	0	1	1	0	0	0	0	0	0	0	0	0	0	0	0
4	CD99	0	1	1	0	0	0	0	0	0	0	0	0	0	0	0
4	CELA3A	0	1	1	0	0	0	0	0	0	0	0	0	0	0	0
4	CELA3B	0	1	1	0	0	0	0	0	0	0	0	0	0	0	0
4	CIRBP	0	1	1	0	0	0	0	0	0	0	0	0	0	0	0
4	CLPS	0	1	1	0	0	0	0	0	0	0	0	0	0	0	0
4	CPA1	0	1	1	0	0	0	0	0	0	0	0	0	0	0	0
4	CPA2	0	1	1	0	0	0	0	0	0	0	0	0	0	0	0
4	CST3	0	1	1	0	0	0	0	0	0	0	0	0	0	0	0
4	CXCL12	0	1	1	0	0	0	0	0	0	0	0	0	0	0	0
4	DLL1	0	1	1	0	0	0	0	0	0	0	0	0	0	0	0
4	ELMO1	0	1	1	0	0	0	0	0	0	0	0	0	0	0	0
4	ERP27	0	1	1	0	0	0	0	0	0	0	0	0	0	0	0
4	F3	0	1	1	0	0	0	0	0	0	0	0	0	0	0	0
4	GATM	0	1	1	0	0	0	0	0	0	0	0	0	0	0	0
4	GCA	0	1	1	0	0	0	0	0	0	0	0	0	0	0	0
4	GNG5	0	1	1	0	0	0	0	0	0	0	0	0	0	0	0
4	HPN	0	1	1	0	0	0	0	0	0	0	0	0	0	0	0
4	KIRREL2	0	1	1	0	0	0	0	0	0	0	0	0	0	0	0
4	LGR4	0	1	1	0	0	0	0	0	0	0	0	0	0	0	0
4	MEST	0	1	1	0	0	0	0	0	0	0	0	0	0	0	0
4	NR5A2	0	1	1	0	0	0	0	0	0	0	0	0	0	0	0
4	PDX1	0	1	1	0	0	0	0	0	0	0	0	0	0	0	0
4	SERPINB6	0	1	1	0	0	0	0	0	0	0	0	0	0	0	0
4	SPINK1	0	1	1	0	0	0	0	0	0	0	0	0	0	0	0
4	SPINT2	0	1	1	0	0	0	0	0	0	0	0	0	0	0	0
4	TM4SF4	0	1	1	0	0	0	0	0	0	0	0	0	0	0	0
4	MEG3	0	1	1	1	0	0	0	0	0	0	0	0	0	0	0
4	ECE1	0	1	1	1	0	0	0	0	0	0	0	0	0	0	0
4	RBPJ	0	1	1	1	0	0	0	0	0	0	0	0	0	0	0
4	UGDH	0	1	1	1	0	0	0	0	0	0	0	0	0	0	0
4	CLU	0	1	1	1	0	0	0	0	0	0	1	0	0	0	0
4	DLK1	0	1	1	1	0	0	0	0	0	1	0	0	0	0	0
4	NKX6-1	0	1	0	0	0	1	0	0	0	0	0	0	0	0	0
4	BTBD3	0	1	0	0	0	1	0	0	0	0	0	0	0	0	0
4	PLD3	0	1	0	0	0	1	0	0	0	0	0	0	0	0	0
4	SSR4	0	1	1	0	0	1	0	0	0	0	0	0	0	0	0
4	APLP2	0	1	0	0	0	0	0	0	0	0	0	0	0	0	1
4	ADD3	0	1	0	0	0	0	0	0	0	0	0	0	0	0	1
4	IGFBP3	0	1	0	0	0	0	0	0	0	0	0	0	0	0	1
4	RGS3	0	1	0	0	0	0	0	0	0	0	0	0	0	0	1
4	TFPI	0	1	0	0	0	0	0	0	0	0	0	0	0	0	1
4	SPTBN1	0	1	0	0	1	0	0	0	0	0	0	0	0	0	1
4	SARAF	0	1	0	0	1	0	0	0	0	0	0	0	0	0	0
4	FNDC3B	0	1	0	0	1	0	0	0	0	0	0	0	0	0	0
4	SOD1	0	1	0	0	1	0	0	0	0	0	0	0	0	0	0
4	B2M	0	1	0	0	0	0	0	0	0	0	0	1	0	0	0
4	ALDH3A2	0	1	0	0	0	0	0	0	0	0	0	1	0	0	0
4	CCDC68	0	1	0	0	0	0	0	0	0	0	0	1	0	0	0
4	CEBPB	0	1	0	0	0	0	0	0	0	0	0	1	0	0	0
4	CLMN	0	1	0	0	0	0	0	0	0	0	0	1	0	0	0
4	DTNA	0	1	0	0	0	0	0	0	0	0	0	1	0	0	0
4	IL32	0	1	0	0	0	0	0	0	0	0	0	1	0	0	0
4	NEAT1	0	1	0	0	0	0	0	0	0	0	0	1	0	0	0
4	PRSS1	0	1	0	0	0	0	0	0	0	0	0	1	0	0	0
4	PRSS2	0	1	0	0	0	0	0	0	0	0	0	1	0	0	0
4	RAB11FIP1	0	1	0	0	0	0	0	0	0	0	0	1	0	0	0
4	RHOU	0	1	0	0	0	0	0	0	0	0	0	1	0	0	0
4	SPOCK2	0	1	0	0	0	0	0	0	0	0	0	1	0	0	0
4	SQSTM1	0	1	0	0	0	0	0	0	0	0	0	1	0	0	0
4	SYNE1	0	1	0	0	0	0	0	0	0	0	0	1	0	0	0
4	TSHZ2	0	1	0	0	0	0	0	0	0	0	0	1	0	0	0
4	WFDC2	0	1	0	0	0	0	0	0	0	0	0	1	0	0	0
4	XRCC4	0	1	0	0	0	0	0	0	0	0	0	1	0	0	0
4	ANGPT2	0	1	0	0	0	0	0	0	0	0	0	1	0	0	1
4	IGF2-1	0	1	0	0	0	0	0	0	0	1	0	0	0	0	0
4	CADM1	0	1	0	0	0	0	0	0	0	1	0	0	0	0	0
4	TNFRSF12A	0	1	0	0	0	0	0	0	0	1	0	1	0	0	0
4	HES4	0	0	0	0	0	0	0	0	0	1	0	1	0	0	0
4	HES1	0	0	0	0	0	0	0	0	0	1	0	1	0	0	0
4	CRABP2	0	0	0	0	0	0	0	0	1	0	0	1	0	0	0
4	CHAC1	0	0	0	0	0	0	0	0	1	0	0	1	0	0	0
4	MTHFD2	0	0	0	0	0	0	0	0	1	0	0	1	0	0	0
4	PMAIP1	0	0	0	0	0	0	0	0	1	0	0	1	0	0	0
4	FBXO2	0	1	0	0	0	0	0	0	1	0	0	1	0	0	0
4	TUBB2A	0	1	0	0	1	0	0	1	1	0	0	1	0	1	0
4	UCHL1	0	1	0	0	1	0	0	1	1	0	0	1	0	0	0
4	PSMD7	0	1	0	0	0	0	0	1	0	0	0	0	0	0	0
4	HLA-A	0	1	0	0	0	0	0	1	0	0	0	0	0	0	0
4	MGST1	0	1	0	0	0	0	0	1	1	0	0	0	0	0	0
4	HLA-C	0	1	0	0	0	0	0	0	1	0	0	0	0	0	0
4	HLA-B	0	1	0	0	0	0	0	0	1	0	0	0	0	0	0
4	HTATIP2	0	1	0	0	0	0	0	0	1	0	0	0	0	0	0
4	NDUFA4	0	1	0	0	0	0	0	0	1	0	0	0	0	0	0
4	PSMB4	0	1	0	0	0	0	0	0	1	0	0	0	0	0	0
4	PSMD11	0	1	0	0	0	0	0	0	1	0	0	0	0	0	0
4	CD24	0	1	0	0	0	0	0	0	1	0	1	0	0	0	0
4	MT1G	0	0	1	0	0	0	0	0	1	0	0	0	0	0	0
4	EEF1A1P5	0	0	1	0	0	0	0	0	1	0	0	0	0	0	0
4	RARRES2	0	0	1	0	0	0	0	0	1	0	0	0	0	0	0
4	RPL12P4	0	0	1	0	0	0	0	0	1	0	0	0	0	0	0
4	RPL37P23	0	0	1	0	0	0	0	0	1	0	0	0	0	0	0
4	RPL5P34	0	0	1	0	0	0	0	0	1	0	0	0	0	0	0
4	RPL7AP11	0	0	1	0	0	0	0	0	1	0	0	0	0	0	0
4	RPL7AP66	0	0	1	0	0	0	0	0	1	0	0	0	0	0	0
4	RPLP0P6	0	0	1	0	0	0	0	0	1	0	0	0	0	0	0
4	RPS2P28	0	0	1	0	0	0	0	0	1	0	0	0	0	0	0
4	RPS2P5	0	0	1	0	0	0	0	0	1	0	0	0	0	0	0
4	RPS2P55	0	0	1	0	0	0	0	0	1	0	0	0	0	0	0
4	RPS2P7	0	0	1	0	0	0	0	0	1	0	0	0	0	0	0
4	MTCO1P40	0	0	1	1	0	1	0	0	1	0	0	0	0	0	0
4	RRBP1	0	0	1	0	0	0	0	0	0	0	1	0	0	0	0
4	IER2	0	0	1	0	0	0	0	0	0	0	0	0	0	0	1
4	EGR1	0	0	1	1	0	0	0	0	0	0	0	0	0	0	0
4	CCN2	0	0	1	1	0	0	0	0	0	0	0	0	0	0	0
4	FGFR4	0	0	1	1	0	0	0	0	0	0	0	0	0	0	0
4	H19	0	0	1	1	0	0	0	0	0	0	0	0	0	0	0
4	MT1F	0	0	1	1	0	0	0	0	0	0	0	0	0	0	0
4	PTPRF	0	0	1	1	0	0	0	0	0	0	0	0	0	0	0
4	TCEA3	0	0	1	1	0	0	0	0	0	0	0	0	0	0	0
4	TM4SF1	0	0	1	1	0	0	0	0	0	0	0	0	0	0	0
4	WNK2	0	0	1	1	0	0	0	0	0	0	0	0	0	0	0
4	DUSP1	0	0	1	1	0	0	0	0	0	0	0	1	0	0	0
4	FOXA2	0	0	1	1	0	0	1	0	0	0	0	0	0	0	0
4	STARD10	0	0	1	0	0	0	1	0	0	0	0	0	0	0	0
4	RHOBTB3	0	0	1	1	0	0	0	0	0	0	0	0	0	1	0
4	TUBB4B	0	0	1	0	0	0	0	0	0	0	0	0	0	1	0
2	ATP2A3	0	0	0	0	0	1	1	0	0	0	0	0	0	0	0
2	A1CF	0	0	0	0	0	1	1	0	0	0	0	0	0	0	0
2	ATP5F1E	0	0	0	0	0	1	1	0	0	0	0	0	0	0	0
2	C1QL1	0	0	0	0	0	1	1	0	0	0	0	0	0	0	0
2	C9orf16	0	0	0	0	0	1	1	0	0	0	0	0	0	0	0
2	CACNA1A	0	0	0	0	0	1	1	0	0	0	0	0	0	0	0
2	CBFA2T2	0	0	0	0	0	1	1	0	0	0	0	0	0	0	0
2	CD200	0	0	0	0	0	1	1	0	0	0	0	0	0	0	0
2	CNIH2	0	0	0	0	0	1	1	0	0	0	0	0	0	0	0
2	COX17	0	0	0	0	0	1	1	0	0	0	0	0	0	0	0
2	CRYBA2	0	0	0	0	0	1	1	0	0	0	0	0	0	0	0
2	ERO1B	0	0	0	0	0	1	1	0	0	0	0	0	0	0	0
2	FOXO1	0	0	0	0	0	1	1	0	0	0	0	0	0	0	0
2	GAD2	0	0	0	0	0	1	1	0	0	0	0	0	0	0	0
2	INS	0	0	0	0	0	1	1	0	0	0	0	0	0	0	0
2	INSM1	0	0	0	0	0	1	1	0	0	0	0	0	0	0	0
2	ISL1	0	0	0	0	0	1	1	0	0	0	0	0	0	0	0
2	KCNK16	0	0	0	0	0	1	1	0	0	0	0	0	0	0	0
2	KCNK17	0	0	0	0	0	1	1	0	0	0	0	0	0	0	0
2	MAFB	0	0	0	0	0	1	1	0	0	0	0	0	0	0	0
2	MARCH8	0	0	0	0	0	1	1	0	0	0	0	0	0	0	0
2	MLXIPL	0	0	0	0	0	1	1	0	0	0	0	0	0	0	0
2	NEUROD1	0	0	0	0	0	1	1	0	0	0	0	0	0	0	0
2	NKX2-2	0	0	0	0	0	1	1	0	0	0	0	0	0	0	0
2	PAX6	0	0	0	0	0	1	1	0	0	0	0	0	0	0	0
2	PPP1R1A	0	0	0	0	0	1	1	0	0	0	0	0	0	0	0
2	PTPRN	0	0	0	0	0	1	1	0	0	0	0	0	0	0	0
2	PTPRN2	0	0	0	0	0	1	1	0	0	0	0	0	0	0	0
2	QDPR	0	0	0	0	0	1	1	0	0	0	0	0	0	0	0
2	RAB26	0	0	0	0	0	1	1	0	0	0	0	0	0	0	0
2	RAB3B	0	0	0	0	0	1	1	0	0	0	0	0	0	0	0
2	RAP1GAP2	0	0	0	0	0	1	1	0	0	0	0	0	0	0	0
2	SCG5	0	0	0	0	0	1	1	0	0	0	0	0	0	0	0
2	SCGN	0	0	0	0	0	1	1	0	0	0	0	0	0	0	0
2	SMIM6	0	0	0	0	0	1	1	0	0	0	0	0	0	0	0
2	SSBP4	0	0	0	0	0	1	1	0	0	0	0	0	0	0	0
2	SSTR2	0	0	0	0	0	1	1	0	0	0	0	0	0	0	0
2	STXBP1	0	0	0	0	0	1	1	0	0	0	0	0	0	0	0
2	VWA5B2	0	0	0	0	0	1	1	0	0	0	0	0	0	0	0
2	CPE	0	0	0	0	0	1	1	0	0	0	0	0	1	0	0
2	ALDH1A1	0	0	0	0	0	1	1	0	0	0	0	0	1	0	0
2	BEX2	0	0	0	0	1	1	1	0	0	0	0	0	0	0	0
2	APLP1	0	0	0	0	1	1	1	0	0	0	0	0	0	0	0
2	C4orf48	0	0	0	0	1	1	1	0	0	0	0	0	0	0	0
2	CHGA	0	0	0	0	1	1	1	0	0	0	0	0	0	0	0
2	GDI1	0	0	0	0	1	1	1	0	0	0	0	0	0	0	0
2	GNAS	0	0	0	0	1	1	1	0	0	0	0	0	0	0	0
2	NLRP1	0	0	0	0	1	1	1	0	0	0	0	0	0	0	0
2	PCSK1N	0	0	0	0	1	1	1	0	0	0	0	0	0	0	0
2	SEZ6L2	0	0	0	0	1	1	1	0	0	0	0	0	0	0	0
2	TAGLN3	0	0	0	0	1	1	1	0	0	0	0	0	0	0	0
2	STMN2	0	0	0	0	1	1	1	0	0	0	0	1	0	0	0
2	EEF1A2	0	0	0	0	1	1	1	0	0	0	0	1	0	0	0
2	RBP1	0	0	1	1	0	1	1	0	0	0	0	0	0	0	0
2	CADPS	0	0	0	1	0	1	1	0	0	0	0	0	0	0	0
2	TTR	0	0	0	1	0	1	1	0	0	0	0	0	0	1	0
2	CAMK2N1	0	0	0	1	0	1	0	0	0	0	0	0	0	0	0
2	DSP	0	0	0	0	0	1	1	0	0	0	1	0	0	0	0
2	GDF11	0	0	0	0	0	1	0	0	0	0	1	0	0	0	0
2	ONECUT2	0	0	0	0	0	0	1	0	0	0	1	0	0	0	0
2	HID1	0	0	0	0	1	1	0	0	0	0	0	0	0	0	0
2	DCTN3	0	0	0	0	1	1	0	0	0	0	0	0	0	0	0
2	MIEN1	0	0	0	0	1	1	0	0	0	0	0	0	0	0	0
2	NNAT	0	0	0	0	1	1	0	0	0	0	0	0	0	0	0
2	NPDC1	0	0	0	0	1	1	0	0	0	0	0	0	0	0	0
2	PFKL	0	0	0	0	1	1	0	0	0	0	0	0	0	0	0
2	SGCB	0	0	0	0	1	1	0	0	0	0	0	0	0	0	0
2	SLC29A4	0	0	0	0	1	1	0	0	0	0	0	0	0	0	0
2	TBCB	0	0	0	0	1	1	0	0	0	0	0	0	0	0	0
2	BMPR2	0	0	0	0	1	1	0	0	0	0	0	0	0	0	1
2	CALY	0	0	0	0	1	0	1	0	0	0	0	0	0	0	0
2	C14orf132	0	0	0	0	1	0	1	0	0	0	0	0	0	0	0
2	DPP6	0	0	0	0	1	0	1	0	0	0	0	0	0	0	0
2	DYNLRB1	0	0	0	0	1	0	1	0	0	0	0	0	0	0	0
2	DYNLT1	0	0	0	0	1	0	1	0	0	0	0	0	0	0	0
2	ELAVL4	0	0	0	0	1	0	1	0	0	0	0	0	0	0	0
2	GNAO1	0	0	0	0	1	0	1	0	0	0	0	0	0	0	0
2	GNG4	0	0	0	0	1	0	1	0	0	0	0	0	0	0	0
2	HAGH	0	0	0	0	1	0	1	0	0	0	0	0	0	0	0
2	INA	0	0	0	0	1	0	1	0	0	0	0	0	0	0	0
2	KIF5C	0	0	0	0	1	0	1	0	0	0	0	0	0	0	0
2	MAP6	0	0	0	0	1	0	1	0	0	0	0	0	0	0	0
2	RTN1	0	0	0	0	1	0	1	0	0	0	0	0	0	0	0
2	RUFY3	0	0	0	0	1	0	1	0	0	0	0	0	0	0	0
2	STMN3	0	0	0	0	1	0	1	0	0	0	0	0	0	0	0
2	TMOD2	0	0	0	0	1	0	1	0	0	0	0	0	0	0	0
2	TSPAN7	0	0	0	0	1	0	1	0	0	0	0	0	0	0	0
2	IDS	0	0	0	0	1	0	1	0	0	0	0	0	0	0	1
2	S100A6	0	0	0	0	1	0	1	0	0	0	0	1	1	0	0
2	FXYD6	0	0	0	0	1	0	0	0	0	0	0	0	1	0	0
2	MAP1B	0	0	0	0	1	1	1	0	0	0	0	1	0	1	1
2	TUBA1A	0	0	0	0	1	1	1	0	0	0	0	1	0	1	0
2	CRMP1	0	0	0	0	1	1	1	0	1	0	0	0	0	1	1
2	CRIP2	0	0	0	0	1	1	1	0	0	0	0	0	0	1	1
2	MSMO1	0	0	0	0	0	0	1	0	0	0	0	0	0	1	0
2	COX8A	0	0	0	0	0	0	1	0	0	0	0	0	0	1	0
2	POLR2L	0	0	0	0	0	0	1	0	0	0	0	0	0	1	0
2	UBE2S	0	0	0	0	0	0	1	0	0	0	0	0	0	1	0
2	ACOT7	0	0	0	0	1	0	1	0	1	0	0	0	0	1	0
2	ANXA6	0	0	0	0	1	0	1	0	0	0	0	0	0	1	0
2	SEC11C	0	1	0	0	0	0	1	0	0	0	0	0	0	0	0
2	PDE3B	0	1	0	0	0	0	1	0	0	0	0	0	0	0	0
2	TMOD1	0	1	0	0	0	0	1	0	0	0	0	0	0	0	0
2	GULP1	0	0	0	0	0	0	1	1	0	0	0	0	0	0	0
